# Supplementary material for: Evolution of HD-ZIP transcription factors and their function in cabbage leafy head formation
Source: Front Plant Sci. 2025 Apr 3;16:1583110. doi: 10.3389/fpls.2025.1583110 (PMC12003273; doi:10.3389/fpls.2025.1583110)
Supplement: Supplementary Figure 1 — Prediction of evolutionary timescales for all plant species involved in this study. [file DataSheet1.zip › Corrective supplementary materials/Supplementary Table S1-S5 修正.xlsx]

## Sheet: Supplementary Table S1 
Supplementary Table S1: Primer information used in this study
Primer number	Primer sequence	Size of amplified sequence	Gene name
RTZj001	CTTCAAGCTGTAAACCGGAAGCTAAC	147 bp	BaaHB-8.1	BAA01g05560.1
RTZj002	CGTAGTCGCCAAGTTCCCTTG
RTZj003	GAGAGAAGCAGCGGAAAGAAGC	168 bp	BaaHB-8.2	BAA08g17080.1
RTZj004	TTGCCAAGTTTCCGTTTTGAGGATG
RTZj005	GGAATCGCCATGAGAGTGGTG	188 bp	BaaREV.1	BAA06g22300.1
RTZj006	CTGCTTGGGTTCAATATTGGCCA
RTZj007	TGGCGGTGGCGAATCAC	152 bp	BaaREV.2	BAA10g18520.1
RTZj008	CTGTCTCCGGAGCGAGCT
RTZj009	CATGGACGATAGAGACTCTCCTGAG	189 bp	BaaPHV	BAA09g35760.1
RTZj010	CAGACTTTGATCTGTCGAGGCTC
RTZj011	GGAGAAAGAAGCACCTCTGACAG	130 bp	BaaREV.3	BAA02g10930.1
RTZj012	GGAGGGAGCTTGGTTTAGGAC
RTZj019	TGAGCTGCTCTATATGCAGCTCTAC	136 bp	BaaHB-15.1	BAA06g02330.1
RTZj020	GCTCTGAGTGCTCTTAAGAGACCTC
RTZj013	CGTGTTGCCAACAGCCAATG	167 bp	BaaHB-15.2	BAA08g02290.1
RTZj014	TACTAGGACCGCACTTAAGAGACCT
RTZj015	CACTTGGTCTACGAGAATGGTCAC	143 bp	BaaPHB.1	BAA05g10670.1
RTZj016	CGTTGCAGATGCTGAGGATGAT
RTZj017	GCTCAATGCAATGAATAAACTGCTG	204 bp	BaaPHB.2	BAA04g25090.1
RTZj018	CGTTGGAGATGCTGAGGATTTG
RTZj021	CAACAACATCTCAGTCTTCTCT	121 bp	BaaARF5	BAA06g16560.1
RTZj022	AGACAAACCAGAGGACCT
RTZj023	AGACACACCCACGAAATTAGT	99 bp	BaaZPR1	BAA05g05420.1
RTZj024	TCTTTTTCTTTCCTCCACATCCTT
RTZj025	CATTATCATCACCACCAGTTTTTC	107 bp	BaaAS2	BAA02g17890.1
RTZj026	CTGATCTGTCCAATCGCAAGA
RTZj027	TTCAAGGAGAAGCAGCAGAGAG	140 bp	BaaAS1.1	BAA05g08220.1
RTZj028	ATCACCGCAGAAGGAACAGAG
RTZj029	CTAGTTCAAACGGTCCTCCTTCTAAT	182 bp	BaaAS1.2	BAA03g20680.1
RTZj030	AGTCTCTCCTCTCTCAGGCTG
RTZj031	TGTTCCCAAGTATCGTTGGTC	124 bp	Baa-Actin	BAA10g28690.1
RTZj032	ATCGGATACTTGAGAGTGAGAATAC

## Sheet: Supplementary Table S2
Supplementary Table S2 Taxonomy information for 87 plant species from 40 families and the amount of genes in the HD-ZIP subfamilies
Number	Taxonomy information						Number of subfamily genes				Total
	Species	Division	Phylum	Class	Order	Family	HD-ZIPⅠ	HD-ZIPⅡ	HD-ZIPⅢ	HD-ZIPⅣ
1	Brassica campestris ssp. chinensis NHCC001	Tracheophyta	Angiosperms	Eudicots	Brassicales	Brassicaceae	40	20	10	28	98
2	Brassica rapa ssp. chinensis Pakchoi	Tracheophyta	Angiosperms	Eudicots	Brassicales	Brassicaceae	42	20	10	27	99
3	Brassica rapa ssp. pekinensis Chiifu	Tracheophyta	Angiosperms	Eudicots	Brassicales	Brassicaceae	38	20	9	22	89
4	Brassica rapa ssp. pekinensis A03	Tracheophyta	Angiosperms	Eudicots	Brassicales	Brassicaceae	39	18	10	28	95
5	Brassica napus	Tracheophyta	Angiosperms	Eudicots	Brassicales	Brassicaceae	74	65	8	28	175
6	Brassica oleracea	Tracheophyta	Angiosperms	Eudicots	Brassicales	Brassicaceae	31	27	10	28	96
7	Brassica juncea	Tracheophyta	Angiosperms	Eudicots	Brassicales	Brassicaceae	55	26	9	30	120
8	Brassica nigra	Tracheophyta	Angiosperms	Eudicots	Brassicales	Brassicaceae	37	21	10	26	94
9	Brassica carinata	Tracheophyta	Angiosperms	Eudicots	Brassicales	Brassicaceae	62	36	13	46	157
10	Sinapis alba	Tracheophyta	Angiosperms	Eudicots	Brassicales	Brassicaceae	43	23	13	34	113
11	Eruca sativa	Tracheophyta	Angiosperms	Eudicots	Brassicales	Brassicaceae	38	16	10	28	92
12	Thlaspi arvense	Tracheophyta	Angiosperms	Eudicots	Brassicales	Brassicaceae	19	10	6	16	51
13	Eutrema salsugineum	Tracheophyta	Angiosperms	Eudicots	Brassicales	Brassicaceae	24	10	6	26	66
14	Microthlaspi erraticum	Tracheophyta	Angiosperms	Eudicots	Brassicales	Brassicaceae	19	9	7	17	52
15	Capsella rubella	Tracheophyta	Angiosperms	Eudicots	Brassicales	Brassicaceae	20	12	5	26	63
16	Capsella grandiflora	Tracheophyta	Angiosperms	Eudicots	Brassicales	Brassicaceae	19	9	5	17	50
17	Camelina sativa	Tracheophyta	Angiosperms	Eudicots	Brassicales	Brassicaceae	54	29	15	51	149
18	Boechera stricta	Tracheophyta	Angiosperms	Eudicots	Brassicales	Brassicaceae	19	10	6	16	51
19	Arabidopsis thaliana	Tracheophyta	Angiosperms	Eudicots	Brassicales	Brassicaceae	17	10	5	16	48
20	Lepidium sativum	Tracheophyta	Angiosperms	Eudicots	Brassicales	Brassicaceae	44	19	9	22	94
21	Arabis nemorensis	Tracheophyta	Angiosperms	Eudicots	Brassicales	Brassicaceae	18	10	5	15	48
22	Arabis alpina	Tracheophyta	Angiosperms	Eudicots	Brassicales	Brassicaceae	18	10	3	11	42
23	Gossypium barbadense	Tracheophyta	Angiosperms	Eudicots	Malvales	Malvaceae	67	36	18	29	150
24	Gossypium hirsutum	Tracheophyta	Angiosperms	Eudicots	Malvales	Malvaceae	61	39	18	29	147
25	Durio zibethinus	Tracheophyta	Angiosperms	Eudicots	Malvales	Malvaceae	29	17	11	18	75
26	Tripterygium wilfordii	Tracheophyta	Angiosperms	Eudicots	Celastrales	Celastraceae	26	17	11	17	71
27	Prunus dulcis	Tracheophyta	Angiosperms	Eudicots	Rosales	Rosaceae	12	9	4	8	33
28	Prunus persica	Tracheophyta	Angiosperms	Eudicots	Rosales	Rosaceae	12	8	4	8	32
29	Prunus armeniaca	Tracheophyta	Angiosperms	Eudicots	Rosales	Rosaceae	13	8	4	8	33
30	Malus domestica	Tracheophyta	Angiosperms	Eudicots	Rosales	Rosaceae	24	14	8	17	63
31	Pyrus x bretschneideri	Tracheophyta	Angiosperms	Eudicots	Rosales	Rosaceae	27	16	8	24	75
32	Fragaria x ananassa	Tracheophyta	Angiosperms	Eudicots	Rosales	Rosaceae	57	30	15	35	137
33	Ziziphus jujuba	Tracheophyta	Angiosperms	Eudicots	Rosales	Rhamnaceae	14	8	4	10	36
34	Carya illinoinensis	Tracheophyta	Angiosperms	Eudicots	Fagales	Juglandaceae	22	14	8	14	58
35	Juglans regia	Tracheophyta	Angiosperms	Eudicots	Fagales	Juglandaceae	21	15	7	14	57
36	Corylus avellana	Tracheophyta	Angiosperms	Eudicots	Fagales	Betulaceae	12	5	1	9	27
37	Citrullus lanatus	Tracheophyta	Angiosperms	Eudicots	Cucurbitales	Curcurbitaceae	14	11	6	10	41
38	Benincasa hispida	Tracheophyta	Angiosperms	Eudicots	Cucurbitales	Curcurbitaceae	21	13	8	32	74
39	Cucumis melo	Tracheophyta	Angiosperms	Eudicots	Cucurbitales	Curcurbitaceae	12	9	6	11	38
40	Cucumis sativus	Tracheophyta	Angiosperms	Eudicots	Cucurbitales	Curcurbitaceae	13	11	5	11	40
41	Cucurbita pepo	Tracheophyta	Angiosperms	Eudicots	Cucurbitales	Curcurbitaceae	28	20	11	20	79
42	Momordica charantia	Tracheophyta	Angiosperms	Eudicots	Cucurbitales	Curcurbitaceae	14	10	6	11	41
43	Vigna unguiculata	Tracheophyta	Angiosperms	Eudicots	Fabales	Fabaceae	18	14	6	16	54
44	Phaseolus vulgaris	Tracheophyta	Angiosperms	Eudicots	Fabales	Fabaceae	20	13	6	18	57
45	Glycine max	Tracheophyta	Angiosperms	Eudicots	Fabales	Fabaceae	33	27	9	29	98
46	Cicer arietinum	Tracheophyta	Angiosperms	Eudicots	Fabales	Fabaceae	14	12	7	17	50
47	Punica granatum	Tracheophyta	Angiosperms	Eudicots	Myrtales	Lythraceae	20	10	4	8	42
48	Vitis vinifera	Tracheophyta	Angiosperms	Eudicots	Vitales	Vitaceae	13	8	5	8	34
49	Solanum lycopersicum	Tracheophyta	Angiosperms	Eudicots	Solanales	Solanaceae	21	11	6	18	56
50	Solanum tuberosum	Tracheophyta	Angiosperms	Eudicots	Solanales	Solanaceae	20	11	6	20	57
51	Capsicum annuum	Tracheophyta	Angiosperms	Eudicots	Solanales	Solanaceae	18	9	5	8	40
52	Nicotiana tabacum	Tracheophyta	Angiosperms	Eudicots	Solanales	Solanaceae	44	24	10	27	105
53	Salvia splendens	Tracheophyta	Angiosperms	Eudicots	Lamiales	Lamiaceae	53	22	17	31	123
54	Helianthus annuus	Tracheophyta	Angiosperms	Eudicots	Asterales	Asteraceae	27	16	9	21	73
55	Lactuca sativa	Tracheophyta	Angiosperms	Eudicots	Asterales	Asteraceae	16	9	7	10	42
56	Daucus carota	Tracheophyta	Angiosperms	Eudicots	Apiales	Apiaceae	23	11	7	10	51
57	Diospyros lotus	Tracheophyta	Angiosperms	Eudicots	Ericales	Ebenaceae	17	9	7	10	43
58	Actinidia chinensis	Tracheophyta	Angiosperms	Eudicots	Ericales	Actinidiaceae	30	20	10	18	78
59	Beta vulgaris	Tracheophyta	Angiosperms	Eudicots	Caryophyllales	Amaranthaceae	11	4	3	5	23
60	Spinacia oleracea	Tracheophyta	Angiosperms	Eudicots	Caryophyllales	Amaranthaceae	10	5	3	5	23
61	Aquilegia coerulea	Tracheophyta	Angiosperms	Eudicots	Ranunculales	Ranunculaceae	12	7	4	6	29
62	Zea mays	Tracheophyta	Angiosperms	Monocots	Poales	Poaceae	20	17	8	19	64
63	Sorghum bicolor	Tracheophyta	Angiosperms	Monocots	Poales	Poaceae	13	12	8	19	52
64	Setaria italica	Tracheophyta	Angiosperms	Monocots	Poales	Poaceae	12	12	5	16	45
65	Oryza rufipogon	Tracheophyta	Angiosperms	Monocots	Poales	Poaceae	12	12	5	11	40
66	Oryza sativa	Tracheophyta	Angiosperms	Monocots	Poales	Poaceae	13	9	4	10	36
67	Brachypodium distachyon	Tracheophyta	Angiosperms	Monocots	Poales	Poaceae	12	12	4	10	38
68	Asparagus officinalis	Tracheophyta	Angiosperms	Monocots	Asparagales	Asparagaceae	10	5	3	7	25
69	Dendrobium catenatum	Tracheophyta	Angiosperms	Monocots	Asparagales	Orchidaceae	15	12	3	8	38
70	Dioscorea rotundata	Tracheophyta	Angiosperms	Monocots	Dioscoreales	Dioscoreaceae	15	11	3	9	38
71	Nymphaea colorata	Tracheophyta	Angiosperms	basal Angiosperms	Nymphaeales	Nymphaeaceae	12	7	2	6	27
72	Amborella trichopoda	Tracheophyta	Angiosperms	basal Angiosperms	Amborellales	Amborellaceae	6	8	3	6	23
73	Ginkgo biloba	Tracheophyta	Gymnospermae	Ginkgopsida	Ginkgoales	Ginkgoaceae	12	6	4	7	29
74	Selaginella moellendorffi	Tracheophyta	Lycopodiophyta	Lycopodiopsida	Selaginellales	Selaginellaceae	8	4	6	8	26
75	Marchantia polymorpha	Bryophyta	Marchantiophyta	Marchantiopsida	Marchantiales	Marchantiaceae	1	1	1	1	4
76	Physcomitrella patens	Bryophyta	Bryophyta	Bryopsida	Funariales	Funariaceae	17	7	5	4	33
77	Chara braunii	Streptophyta	Charophyta	Charophyceae	Charales	Characeae	1	1	1	0	3
78	Chlamydomonas reinhardtii	Chlorophyta	Chlorophytina	Chlorophyceae	Chlamydomonadales	Chlamydomonadaceae	0	0	0	0	0
79	Volvox carteri	Chlorophyta	Chlorophytina	Chlorophyceae	Chlamydomonadales	Volvovaceae	0	0	0	0	0
80	Chromochloris zofingiensis	Chlorophyta	Chlorophytina	Chlorophyceae	Sphaeropleales	Chromochloridaceae	0	0	0	0	0
81	Monoraphidium neglectum	Chlorophyta	Chlorophytina	Chlorophyceae	Sphaeropleales	Selenastraceae	0	0	0	0	0
82	Chlorella variabilis	Chlorophyta	Chlorophytina	Trebouxiophyceae	Chlorellales	Chlorellaceae	0	0	0	0	0
83	Coccomyxa subellipsoidea	Chlorophyta	Chlorophytina	Chlorophyceae	Chlorococcales	Coccomyxaceae	0	0	0	0	0
84	Ostreococcus lucimarinus	Chlorophyta	Chlorophyta	Mamiellophyceae	Mamiellales	Bathycoccaceae	0	0	0	0	0
85	Micromonas pusilla	Chlorophyta	Chlorophyta	Mamiellophyceae	Mamiellales	Mamiellaceae	0	0	0	0	0
86	Chondrus crispus	Rhodophyta	Rhodophytina	Florideophyceae	Gigartinales	Gigartinaceae	0	0	0	0	0
87	Galdieria sulphuraria	Rhodophyta	Cyanidiaphytina	Cyanidiophyceae	Cyanidiales	Cyanidiaceae	0	0	0	0	0
										Total:	4848

## Sheet: Supplementary Table S3
Supplementary Table S3: Summary of HD-ZIP genes in 22 Brassicaceae plants
Gene family	Arabidopsis thaliana		Brassica rapa ssp. pekinensis A03	Brassica rapa ssp. pekinensis Chiifu	Brassica rapa ssp. chinensis Pakchoi	Brassica campestris ssp. chinensis NHCC001	Brassica nigra	Brassica oleracea	Boechera stricta	Brassica carinata	Arabis alpina	Arabis nemorensis	Brassica juncea	Brassica napus	Capsella grandiflora	Camelina sativa	Capsella rubella	Eutrema salsugineum*	Eruca sativa	Microthlaspi erraticum	Lepidium sativum	Sinapis alba	Thlaspi arvense
HD-ZIP I	HAT5	AT3G01470	BAA01g01090.1	BraA01g000950.3.5C.1	BraA01g00102P	BraC01g000970.1	BniB01g000780.2N.1	Bo00615s120.1	Bostr.0568s0087.1.p	KAG2240545.1	KFK24840	VVA92350.1	cds.BjuA01g00020S	CDY04896	Cagra.0050s0032.1.p	CsCAM70.01G005900.1.p	XP_006280832.1	Esa.XP_006390971.1	CAH8297611.1	CAA7019817.1	Lesat.0005s0045.1.p	KAF8049572.1	Thlar.0002s0063.1.p
	AtHB-12	AT3G61890	BAA01g02260.1	BraA01g002060.3.5C.1	BraA01g00205P	BraC01g002050.1	BniB01g021670.2N.1	Bo12274s010.1	Bostr.0568s0257.1.p	KAG2240707.1	KFK25752	VVA94641.1	cds.BjuA01g00180S	CDY10356	Cagra.0154s0024.1.p	CsCAM70.01G008500.1.p	XP_006281022.1	Esa.XP_006393863.1	CAH8310703.1	CAA7022180.1	Lesat.0009s0164.1.p	KAF8052922.1	Thlar.0002s0091.1.p
	AtHB-13	AT1G69780	BAA01g47220.1	BraA01g046050.3.5C.1	BraA01g02851P	BraC01g042070.1	BniB01g060480.2N.1	Bo1g003130.1	Bostr.10273s0385.1.p	KAG2243985.1	KFK27013	VVA96068.1	cds.BjuA02g00240S	CDY11269	Cagra.0154s0025.1.p	CsCAM70.01G296400.1.p	XP_006281237.1	Esa.XP_006394048.1	CAH8314626.1	CAA7031340.1	Lesat.0009s0295.1.p	KAF8053314.1	Thlar.0003s0294.1.p
	AtHB-16	AT4G40060	BAA01g47410.1	BraA02g001100.3.5C.1	BraA01g04412P	BraC02g001090.1	BniB01g060710.2N.1	Bo1g005450.1	Bostr.12659s0289.1.p	KAG2245092.1	KFK28350	VVA96100.1	cds.BjuA02g00730S	CDY11659	Cagra.0228s0052.1.p	CsCAM70.02G164400.1.p	XP_006284193.1	Esa.XP_006397859.1	CAH8314805.1	CAA7031904.1	Lesat.0017s0323.1.p	KAF8053543.1	Thlar.0004s0100.1.p
	AtHB-20	AT3G01220	BAA02g01110.1	BraA02g005910.3.5C.1	BraA02g00110P	BraC02g006030.1	BniB02g018590.2N.1	Bo1g158930.1	Bostr.12659s0299.1.p	KAG2245499.1	KFK29142	VVA99506.1	cds.BjuA02g28420S	CDY11680	Cagra.0463s0004.1.p	CsCAM70.02G293000.1.p	XP_006285103.1	Esa.XP_006398837.1	CAH8320423.1	CAA7033997.1	Lesat.0018s0542.1.p	KAF8053670.1	Thlar.0004s0273.1.p
	AtHB-21	AT2G18550	BAA02g06320.1	BraA02g014610.3.5C.1	BraA02g00574P	BraC02g014490.1	BniB02g047720.2N.1	Bo2g005230.1	Bostr.13158s0194.1.p	KAG2251783.1	KFK30396	VVB02350.1	cds.BjuA02g29900S	CDY13761	Cagra.0483s0055.1.p	CsCAM70.02G308100.1.p	XP_006288253.1	Esa.XP_006400032.1	CAH8324130.1	CAA7034706.1	Lesat.0028s0380.1.p	KAF8054150.1	Thlar.0005s0192.1.p
	AtHB-22	AT2G36610	BAA02g15260.1	BraA02g016360.3.5C.1	BraA02g01412P	BraC02g020150.1	BniB02g056760.2N.1	Bo2g012410.1	Bostr.1460s0066.1.p	KAG2253197.1	KFK32818	VVB03532.1	cds.BjuA02g37770S	CDY14709	Cagra.0917s0052.1.p	CsCAM70.03G230300.1.p	XP_006289048.1	Esa.XP_006401637.1	CAH8326131.1	CAA7035795.1	Lesat.0031s0370.1.p	KAF8057847.1	Thlar.0005s0352.1.p
	AtHB-23	AT1G26960	BAA02g17020.1	BraA02g020010.3.5C.1	BraA02g01957P	BraC02g047490.1	BniB02g056770.2N.1	Bo2g042250.1	Bostr.1460s0094.1.p	KAG2253757.1	KFK33134	VVB06559.1	cds.BjuA03g04200S	CDY16214	Cagra.1036s0042.1.p	CsCAM70.03G230700.1.p	XP_006289347.2	Esa.XP_006402431.1	CAH8326212.1	CAA7035974.1	Lesat.0034s0458.1.p	KAF8060440.1	Thlar.0013s0589.1.p
	HAT7	AT5G15150	BAA02g20920.1	BraA02g047030.3.5C.1	BraA02g04552P	BraC02g048330.1	BniB02g088180.2N.1	Bo2g064570.1	Bostr.18351s0323.1.p	KAG2258854.1	KFK35376	VVB08426.1	cds.BjuA03g51920S	CDY16527	Cagra.1080s0021.1.p	CsCAM70.04G238900.1.p	XP_006289854.2	Esa.XP_006404700.1	CAH8326856.1	CAA7036188.1	Lesat.0035s0254.1.p	KAF8075447.1	Thlar.0014s0658.1.p
	AtHB-40	AT4G36740	BAA02g47460.1	BraA03g001380.3.5C.1	BraA02g04606P	BraC03g001600.1	BniB03g013970.2N.1	Bo2g139080.1	Bostr.19427s0014.1.p	KAG2259245.1	KFK36538	VVB09356.1	cds.BjuA04g00750S	CDY23547	Cagra.1150s0002.1.p	CsCAM70.04G344800.1.p	XP_006291781.1	Esa.XP_006408476.1	CAH8326980.1	CAA7036216.1	Lesat.0036s0018.1.p	KAF8079432.1	Thlar.0015s0452.1.p
	AtHB-5	AT5G65310	BAA02g48000.1	BraA03g006730.3.5C.1	BraA03g00130P	BraC03g006840.1	BniB03g014740.2N.1	Bo2g167730.1	Bostr.2128s0069.1.p	KAG2260767.1	KFK37424	VVB09821.1	cds.BjuA04g28820S	CDY24769	Cagra.13056s0001.1.p	CsCAM70.05G014700.1.p	XP_006294645.1	Esa.XP_006408508.2	CAH8328133.1	CAA7038455.1	Lesat.0036s0053.1.p	KAF8079433.1	Thlar.0015s0470.1.p
	AtHB-51	AT5G03790	BAA03g01430.1	BraA03g061480.3.5C.1	BraA03g00628P	BraC03g063370.1	BniB03g018980.2N.1	Bo3g002560.1	Bostr.2128s0071.1.p	KAG2262474.1	KFK37583	VVB10012.1	cds.BjuA05g01060S	CDY25596	Cagra.13424s0008.1.p	CsCAM70.05G122100.1.p	XP_006294845.1	Esa.XP_006410832.2	CAH8330307.1	CAA7038654.1	Lesat.0041s0337.1.p	KAF8079615.1	Thlar.0016s0029.1.p
	AtHB-52	AT5G53980	BAA03g07020.1	BraA04g001130.3.5C.1	BraA03g05854P	BraC04g000930.1	BniB03g031430.2N.1	Bo3g010120.1	Bostr.23794s0432.1.p	KAG2265124.1	KFK37613	VVB13103.1	cds.BjuA06g14800S	CDY25597	Cagra.1390s0021.1.p	CsCAM70.05G317300.1.p	XP_006295077.1	Esa.XP_006411810.1	CAH8331180.1	CAA7038684.1	Lesat.0045s0213.1.p	KAF8079932.1	Thlar.0016s0030.1.p
	AtHB-53	AT5G66700	BAA03g62730.1	BraA04g017390.3.5C.1	BraA04g00116P	BraC04g018560.1	BniB03g041130.2N.1	Bo3g055280.1	Bostr.25542s0202.1.p	KAG2266818.1	KFK37614	VVB13104.1	cds.BjuA07g01110S	CDY27308	Cagra.1511s0010.1.p	CsCAM70.05G354200.1.p	XP_006298525.1	Esa.XP_006411966.1	CAH8334460.1	CAA7039662.1	Lesat.0051s0100.1.p	KAF8083220.1	Thlar.0020s0047.1.p
	AtHB-54	AT1G27045	BAA04g00920.1	BraA05g001150.3.5C.1	BraA04g01613P	BraC04g034360.1	BniB03g047430.2N.1	Bo3g087040.1	Bostr.25993s0098.1.p	KAG2269262.1	KFK40238	VVB14551.1	cds.BjuA07g01770S	CDY28368	Cagra.1561s0012.1.p	CsCAM70.06G231600.1.p	XP_006298526.1	Esa.XP_006415983.1	CAH8336515.1	CAA7042078.1	Lesat.0055s0125.1.p	KAF8088263.1	Thlar.0021s0156.1.p
	AtHB-6	AT2G22430	BAA04g16520.1	BraA05g008640.3.5C.1	BraA04g03152P	BraC05g001580.1	BniB04g000220.2N.1	Bo3g099330.1	Bostr.26833s0878.1.p	KAG2273310.1	KFK40239	VVB15882.1	cds.BjuA07g14750S	CDY28673	Cagra.2007s0029.1.p	CsCAM70.06G335900.1.p	XP_006299626.1	Esa.XP_006415992.2	CAH8337031.1	CAA7044346.1	Lesat.0064s0061.1.p	KAF8088424.1	Thlar.0024s0078.1.p
	AtHB-7	AT2G46680	BAA04g33180.1	BraA05g041730.3.5C.1	BraA05g00060P	BraC05g009150.1	BniB04g000850.2N.1	Bo3g152870.1	Bostr.2902s0249.1.p	KAG2273395.1	KFK41389	VVB18111.1	cds.BjuA07g17150S	CDY28696	Cagra.4622s0007.1.p	CsCAM70.07G015700.1.p	XP_006302610.1	Esa.XP_024008463.1	CAH8340484.1	CAA7049100.1	Lesat.0074s0051.1.p	KAF8088426.1	Thlar.0027s0053.1.p
			BAA05g01170.1	BraA05g041930.3.5C.1	BraA05g00814P	BraC05g049260.1	BniB04g025530.2N.1	Bo3g153930.1	Bostr.3751s0010.1.p	KAG2273894.1	KFK44605	VVB18310.1	cds.BjuA07g26630S	CDY28803	Cagra.5414s0037.1.p	CsCAM70.07G185800.1.p	XP_006303997.1	Esa.XP_024008464.1	CAH8343418.1	CAA7055291.1	Lesat.0074s0080.1.p	KAF8089326.1	Thlar.0031s0857.1.p
			BAA05g09170.1	BraA06g010330.3.5C.1	BraA05g03824P	BraC05g049480.1	BniB04g039690.2N.1	Bo4g007060.1	Bostr.7867s1530.1.p	KAG2277811.1			cds.BjuA07g30850S	CDY30312	Cagra.5996s0004.1.p	CsCAM70.07G285900.1.p	XP_006304126.1	Esa.XP_024008465.1	CAH8344831.1	CAA7056928.1	Lesat.0080s0075.1.p	KAF8089347.1	Thlar.0146s0076.1.p
			BAA05g40560.1	BraA06g020210.3.5C.1	BraA06g01872P	BraC06g020530.1	BniB05g000990.2N.1	Bo4g034490.1		KAG2278065.1			cds.BjuA08g03090S	CDY30761		CsCAM70.08G048800.1.p	XP_023642332.1	Esa.XP_024008466.1	CAH8344876.1		Lesat.0085s0104.1.p	KAF8091279.1
			BAA05g43480.1	BraA07g002170.3.5C.1	BraA06g02851P	BraC06g034960.1	BniB05g002080.2N.1	Bo4g100070.1		KAG2278516.1			cds.BjuA08g19460S	CDY33168		CsCAM70.08G312100.1.p		Esa.XP_024012411.1	CAH8348152.1		Lesat.0092s0072.1.p	KAF8092128.1
			BAA06g10990.1	BraA07g017800.3.5C.1	BraA07g00127P	BraC06g041150.1	BniB05g023440.2N.1	Bo4g149670.1		KAG2279232.1			cds.BjuA08g22960S	CDY33967		CsCAM70.08G312200.1.p		Esa.XP_024014666.1	CAH8349741.1		Lesat.0096s0001.1.p	KAF8092321.1
			BAA06g29890.1	BraA07g020830.3.5C.1	BraA07g00212P	BraC07g001440.1	BniB05g030260.2N.1	Bo4g197260.1		KAG2279675.1			cds.BjuA09g13770S	CDY35477		CsCAM70.09G334500.1.p		Esa.XP_024016586.1	CAH8357740.1		Lesat.0096s0002.1.p	KAF8092340.1
			BAA07g02200.1	BraA07g031230.3.5C.1	BraA07g00650P	BraC07g002230.1	BniB05g030270.2N.1	Bo5g041500.1		KAG2280607.1			cds.BjuA09g57430S	CDY37519		CsCAM70.10G019100.1.p		Esa.XP_024016587.1	CAH8360277.1		Lesat.0099s0142.1.p	KAF8092341.1
			BAA07g16720.1	BraA07g035720.3.5C.1	BraA07g01758P	BraC07g017220.1	BniB05g033870.2N.1	Bo5g155120.1		KAG2281372.1			cds.BjuA09g60460S	CDY37819		CsCAM70.10G033200.1.p			CAH8360281.1		Lesat.0101s0639.1.p	KAF8093518.1
			BAA07g19510.1	BraA08g021690.3.5C.1	BraA07g02001P	BraC07g019990.1	BniB05g066750.2N.1	Bo5g156340.1		KAG2283581.1			cds.BjuA09g62460S	CDY38759		CsCAM70.11G021200.1.p			CAH8361136.1		Lesat.0117s0658.1.p	KAF8093519.1
			BAA07g30260.1	BraA08g026590.3.5C.1	BraA07g02996P	BraC07g030120.1	BniB06g007700.2N.1	Bo6g064420.1		KAG2284574.1			cds.BjuA10g20660S	CDY39476		CsCAM70.11G035900.1.p			CAH8361400.1		Lesat.0117s0791.1.p	KAF8093862.1
			BAA07g34900.1	BraA09g009700.3.5C.1	BraA07g03440P	BraC07g034670.1	BniB06g013610.2N.1	Bo6g095170.1		KAG2284655.1			cds.BjuA10g28240S	CDY41547		CsCAM70.11G466000.1.p			CAH8361872.1		Lesat.0122s0003.1.p	KAF8098976.1
			BAA08g21630.1	BraA09g011880.3.5C.1	BraA08g00336P	BraC08g022010.1	BniB06g015360.2N.1	Bo6g110380.1		KAG2284878.1			cds.BjuA10g28250S	CDY42007		CsCAM70.11G585500.1.p			CAH8363286.1		Lesat.0135s0065.1.p	KAF8100165.1
			BAA08g22370.1	BraA09g040610.3.5C.1	BraA08g02035P	BraC08g022720.1	BniB06g059810.2N.1	Bo7g009960.1		KAG2286524.1			cds.BjuA10g28280S	CDY44091		CsCAM70.11G600600.1.p			CAH8363886.1		Lesat.0148s0044.1.p	KAF8100343.1
			BAA08g26560.1	BraA09g053220.3.5C.1	BraA08g02112P	BraC08g026940.1	BniB06g061770.2N.1	Bo7g064620.1		KAG2286567.1			cds.BjuA10g28290S	CDY46427		CsCAM70.12G019700.1.p			CAH8370583.1		Lesat.0148s0045.1.p	KAF8101453.1
			BAA09g10120.1	BraA09g056570.3.5C.1	BraA08g02521P	BraC09g008790.1	BniB07g044150.2N.1	Bo7g118140.1		KAG2288125.1			cds.BjuA10g28310S	CDY48391		CsCAM70.12G035900.1.p			CAH8379411.1		Lesat.0156s0225.1.p	KAF8101576.1
			BAA09g12190.1	BraA10g024290.3.5C.1	BraA09g00925P	BraC09g010820.1	BniB07g061790.2N.1	Bo8g076330.1		KAG2289639.1			cds.BjuA10g28320S	CDY48942		CsCAM70.13G027500.1.p			CAH8379610.1		Lesat.0156s0226.1.p	KAF8101790.1
			BAA09g15860.1	BraA10g032400.3.5C.1	BraA09g01122P	BraC09g036420.1	BniB08g001270.2N.1	Bo8g097390.1		KAG2290518.1			cds.BjuB01g49940S	CDY49056		CsCAM70.13G027600.1.p			CAH8380261.1		Lesat.0156s0227.1.p	KAF8102865.1
			BAA09g40180.1	BraA06g029920.3.5C.2	BraA09g03851P	BraC09g045260.1	BniB08g007210.2N.1	Bo8g101130.1		KAG2290520.1			cds.BjuB02g38970S	CDY52162		CsCAM70.13G134800.1.p			CAH8383037.1		Lesat.0156s0228.1.p	KAF8103740.1
			BAA09g53460.1	BraA08g022430.3.5C.2	BraA09g05044P	BraC09g059470.1	BniB08g076020.2N.1	Bo9g011100.1		KAG2291139.1			cds.BjuB03g25030S	CDY52767		CsCAM70.14G229300.1.p			CAH8385593.1		Lesat.0156s0229.1.p	KAF8106221.1
			BAA09g57380.1	BraA04g033360.3.5C.2	BraA09g05372P	BraC09g062890.1	BniS02554g170.2N.1	Bo9g021730.1		KAG2291244.1			cds.BjuB03g33480S	CDY56650		CsCAM70.15G006800.1.p			CAH8385615.1		Lesat.0156s0230.1.p	KAF8106955.1
			BAA10g24710.1	BraA02g047580.3.5C.2	BraA10g02266P	BraC10g025750.1		Bo9g025880.1		KAG2293571.1			cds.BjuB03g46800S	CDY57132		CsCAM70.15G009500.1.p			CAH8387035.1		Lesat.0156s0232.1.p	KAF8108494.1
			BAA10g33530.1		BraA10g03046P	BraC10g034280.1		Bo9g165360.1		KAG2298594.1			cds.BjuB03g47490S	CDY57869		CsCAM70.15G332600.1.p					Lesat.0175s0005.1.p	KAF8109619.1
					BraA10g03047P	BraC10g034290.1		Bo9g181710.1		KAG2300448.1			cds.BjuB04g21480S	CDY67008		CsCAM70.16G014500.1.p					Lesat.0185s0060.1.p	KAF8115325.1
					BraAnng00243P			Bo9g181720.1		KAG2301006.1			cds.BjuB04g53790S	CDY67332		CsCAM70.16G179300.1.p					Lesat.0189s0146.1.p	KAF8115326.1
					BraAnng00244P					KAG2303003.1			cds.BjuB05g34630S	CDY68376		CsCAM70.16G179500.1.p					Lesat.0208s0002.1.p	KAF8118044.1
										KAG2309733.1			cds.BjuB05g37460S	CDY69034		CsCAM70.16G277800.1.p					Lesat.0284s0078.1.p	KAF8118885.1
										KAG2310248.1			cds.BjuB05g37470S	CDY69290		CsCAM70.17G238800.1.p					Lesat.1029s0076.1.p
										KAG2310249.1			cds.BjuB05g61720S	CDY69536		CsCAM70.17G239400.1.p
										KAG2310540.1			cds.BjuB06g06040S	CDY69618		CsCAM70.18G120600.1.p
										KAG2310543.1			cds.BjuB06g07660S	CDY70306		CsCAM70.18G236700.1.p
										KAG2312927.1			cds.BjuB06g43530S	CDY70377		CsCAM70.18G250900.1.p
										KAG2316986.1			cds.BjuB06g45130S	CDY70870		CsCAM70.19G005200.1.p
										KAG2318296.1			cds.BjuB06g50290S	CDY71047		CsCAM70.19G007200.1.p
										KAG2319084.1			cds.BjuB06g57850S	CDY71532		CsCAM70.19G300000.1.p
										KAG2319158.1			cds.BjuB07g36930S	CDX67451		CsCAM70.20G027100.1.p
										KAG2320884.1			cds.BjuB07g51490S	CDX69241		CsCAM70.20G027200.1.p
										KAG2321541.1			cds.BjuB08g00650S	CDX69357		CsCAM70.20G134400.1.p
										KAG2322292.1			cds.BjuB08g55240S	CDX69546
										KAG2325222.1				CDX70283
										KAG2325405.1				CDX70284
										KAG2326618.1				CDX70596
										KAG2327162.1				CDX72601
										KAG2327270.1				CDX75029
										KAG2333897.1				CDX75593
										KAG2334607.1				CDX75697
										KAG2334610.1				CDX76591
														CDX76923
														CDX78614
														CDX80037
														CDX80887
														CDX81374
														CDX85054
														CDX89136
														CDX89467
														CDX90376
														CDX99058
														CDX99719
HD-ZIP II	AtHAT1	AT4G17460	BAA01g01340.1	BraA01g001170.3.5C.1	BraA01g00123P	BraC01g001200.1	BniB01g001780.2N.1	Bo1g003400.1	Bostr.10273s0259.1.p	KAG2238979.1	KFK24548	VVA94871.1	cds.BjuA01g27180S	CDX69330	Cagra.0147s0052.1.p	CsCAM70.04G003500.1.p	XP_006280934.1	Esa.XP_006390823.1	CAH8288426.1	CAA7022363.1	Lesat.0006s0412.1.p	KAF8045312.1	Thlar.0005s0236.1.p
	AtHAT14	AT5G06710	BAA01g20500.1	BraA01g019200.3.5C.1	BraA01g01832P	BraC01g019730.1	BniB01g021010.2N.1	Bo1g051520.1	Bostr.13129s0302.1.p	KAG2239038.1	KFK25083	VVB03396.1	cds.BjuA01g42770S	CDX70076	Cagra.0239s0043.1.p	CsCAM70.04G326400.1.p	XP_006284142.2	Esa.XP_006397669.1	CAH8304691.1	CAA7022451.1	Lesat.0014s1058.1.p	KAF8047233.1	Thlar.0010s0126.1.p
	AtHAT2	AT5G47370	BAA02g21830.1	BraA02g035900.3.5C.1	BraA02g02038P	BraC02g020950.1	BniB02g054090.2N.1	Bo1g053220.1	Bostr.13158s0030.1.p	KAG2241342.1	KFK30389	VVB03742.1	cds.BjuA02g10600S	CDX71814	Cagra.0630s0001.1.p	CsCAM70.05G032800.1.p	XP_006284261.1	Esa.XP_006398428.1	CAH8308451.1	CAA7022564.1	Lesat.0017s0150.1.p	KAF8048983.1	Thlar.0010s0220.1.p
	AtHAT22	AT4G37790	BAA02g36620.1	BraA03g002720.3.5C.1	BraA02g03508P	BraC02g036790.1	BniB02g063970.2N.1	Bo2g069680.1	Bostr.14419s0034.1.p	KAG2242848.1	KFK31383	VVB06372.1	cds.BjuA03g03330S	CDX72758	Cagra.0812s0021.1.p	CsCAM70.05G337800.1.p	XP_006284270.1	Esa.XP_006398531.2	CAH8310779.1	CAA7026845.1	Lesat.0020s0422.1.p	KAF8050776.1	Thlar.0014s0838.1.p
	AtHAT3	AT3G60390	BAA03g02820.1	BraA03g048100.3.5C.1	BraA03g00265P	BraC03g002910.1	BniB02g064710.2N.1	Bo2g134170.1	Bostr.19427s0048.1.p	KAG2244940.1	KFK32790	VVB08241.1	cds.BjuA04g14630S	CDX74693	Cagra.0882s0002.1.p	CsCAM70.06G003200.1.p	XP_006288124.1	Esa.XP_006399145.1	CAH8312527.1	CAA7029556.1	Lesat.0023s0186.1.p	KAF8054066.1	Thlar.0019s0652.1.p
	AtHAT9	AT2G22800	BAA03g49270.1	BraA03g062290.3.5C.1	BraA03g04595P	BraC03g003140.1	BniB02g072650.2N.1	Bo3g003970.1	Bostr.25542s0240.1.p	KAG2253129.1	KFK33368	VVB08367.1	cds.BjuA04g29230S	CDX77762	Cagra.3356s0035.1.p	CsCAM70.06G318200.1.p	XP_006290380.2	Esa.XP_006402586.1	CAH8316761.1	CAA7035916.1	Lesat.0025s0196.1.p	KAF8084836.1	Thlar.0019s0725.1.p
	AtHB-17	AT2G01430	BAA03g63600.1	BraA04g017800.3.5C.2	BraA03g05939P	BraC03g048860.1	BniB02g072960.2N.1	Bo3g153210.1	Bostr.25993s0282.1.p	KAG2253873.1	KFK35246	VVB09870.1	cds.BjuA08g19170S	CDX77824	Cagra.3527s0014.1.p	CsCAM70.07G197000.1.p	XP_006291451.2	Esa.XP_006404745.1	CAH8326068.1	CAA7044498.1	Lesat.0036s0164.1.p	KAF8090121.1	Thlar.0021s0309.1.p
	AtHB-18	AT1G70920	BAA04g16990.1	BraA04g032030.3.5C.1	BraA03g06470P	BraC03g064400.1	BniB02g088800.2N.1	Bo4g024150.1	Bostr.30275s0139.1.p	KAG2258733.1	KFK37287	VVB12738.1	cds.BjuA09g14790S	CDX81016	Cagra.7985s0003.1.p	CsCAM70.07G289000.1.p	XP_006294614.1	Esa.XP_006411852.1	CAH8337387.1	CAA7050649.1	Lesat.0075s0051.1.p	KAF8090585.1	Thlar.0026s0098.1.p
	HAT4	AT4G16780	BAA04g32150.1	BraA05g004780.3.5C.1	BraA04g01657P	BraC03g064410.1	BniB03g014450.2N.1	Bo4g151080.1	Bostr.30275s0201.1.p	KAG2260945.1	KFK40728	VVB13482.1		CDX90473	Cagra.8005s0007.1.p	CsCAM70.08G284800.1.p	XP_006294654.2	Esa.XP_006414228.1	CAH8344345.1	CAA7061735.1	Lesat.0079s0030.1.p	KAF8096246.1	Thlar.0031s0701.1.p
	AtHB-4	AT2G44910	BAA05g05000.1	BraA06g042040.3.5C.1	BraA04g03060P	BraC04g018970.1	BniB03g040360.2N.1	Bo4g195250.1	Bostr.7903s0034.1.p	KAG2261698.1		VVA93385.1	cds.BjuA09g50550S	CDX96287		CsCAM70.09G003500.1.p	XP_006300558.1	Esa.XP_006414304.1	CAH8353267.1		Lesat.0092s0008.1.p	KAF8096281.1	Thlar.0328s0018.1.p
			BAA06g42240.1	BraA06g042640.3.5C.1	BraA05g00434P	BraC04g033420.1	BniB03g048820.2N.1	Bo6g112570.1		KAG2261783.1		VVA93385.1	cds.BjuA10g26010S	CDX98948		CsCAM70.09G242600.1.p	XP_023640276.1		CAH8381121.1		Lesat.0101s0036.1.p	KAF8096799.1
			BAA06g42920.1	BraA07g036760.3.5C.1	BraA06g03992P	BraC05g005020.1	BniB04g009720.2N.1	Bo7g077560.1		KAG2261784.1			cds.BjuB01g33480S	CDY03710		CsCAM70.09G337900.1.p	XP_023643546.1		CAH8381747.1		Lesat.0117s0758.1.p	KAF8098670.1
			BAA07g35990.1	BraA08g022090.3.5C.1	BraA06g04054P	BraC06g048280.1	BniB04g010260.2N.1	Bo7g105120.1		KAG2262777.1			cds.BjuB02g44510S	CDY09626		CsCAM70.10G022400.1.p			CAH8382229.1		Lesat.0165s0317.1.p	KAF8099705.1
			BAA08g22050.1	BraA09g023560.3.5C.1	BraA07g03545P	BraC07g035690.1	BniB04g014780.2N.1	Bo7g118750.1		KAG2262941.1			cds.BjuB02g53280S	CDY17676		CsCAM70.10G225400.1.p			CAH8386742.1		Lesat.0186s0018.1.p	KAF8099706.1
			BAA09g23820.1	BraA09g024010.3.5C.1	BraA08g02081P	BraC08g022450.1	BniB05g001260.2N.1	Bo8g095130.1		KAG2263957.1			cds.BjuB02g54000S	CDY25971		CsCAM70.10G231900.1.p			CAH8388801.1		Lesat.0197s0036.1.p	KAF8108426.1
			BAA09g52280.1	BraA09g052080.3.5C.1	BraA09g02193P	BraC09g022440.1	BniB05g018920.2N.1	Bo9g069490.1		KAG2264568.1			cds.BjuB02g75280S	CDY27404		CsCAM70.11G024800.1.p			CAH8392593.1		Lesat.0213s0016.1.p	KAF8109641.1
			BAA10g30860.1	BraA10g029360.3.5C.1	BraA09g02229P	BraC09g022820.1	BniB05g019490.2N.1	Bo9g175900.1		KAG2264648.1			cds.BjuB03g25640S	CDY37015		CsCAM70.11G236500.1.p					Lesat.0230s0021.1.p	KAF8110801.1
			BAA01g21110.1	BraA01g019760.3.5C.1	BraA09g04937P	BraC09g058290.1	BniB05g068410.2N.1			KAG2276502.1			cds.BjuB03g47120S	CDY40379		CsCAM70.11G243500.1.p					Lesat.0233s0086.1.p	KAF8113475.1
					BraA10g02820P	BraC10g031730.1	BniB06g003250.2N.1			KAG2276545.1			cds.BjuB05g46370S	CDY41046		CsCAM70.11G351300.1.p					Lesat.0248s0088.1.p	KAF8117078.1
					BraA01g01892P	BraC01g020370.1	BniB08g002780.2N.1			KAG2281499.1			cds.BjuB05g46890S	CDY41168		CsCAM70.12G025100.1.p						KAF8117138.1
							BniB08g074780.2N.1			KAG2283287.1			cds.BjuB05g61510S	CDY55775		CsCAM70.12G248800.1.p						KAF8117713.1
										KAG2284986.1			cds.BjuB06g54190S	CDY60301		CsCAM70.12G255100.1.p						KAF8118760.1
										KAG2286460.1			cds.BjuB08g00570S	CDY63827		CsCAM70.13G056500.1.p						KAF8057693.1
										KAG2290128.1			cds.BjuB08g59380S	CDY64220		CsCAM70.16G030700.1.p
										KAG2291179.1			cds.BjuUnng12570S	CDY64679		CsCAM70.16G190500.1.p
										KAG2301747.1			cds.BjuA01g26650S	CDY67061		CsCAM70.16G281100.1.p
										KAG2302093.1				CDY67919		CsCAM70.18G004200.1.p
										KAG2308092.1				CDY70444		CsCAM70.20G055500.1.p
										KAG2309656.1						CsCAM70.20G329000.1.p
										KAG2319116.1
										KAG2321640.1
										KAG2322373.1
										KAG2326137.1
										KAG2334819.1
										KAG2334881.1
										KAG2248258.1
HD-ZIP III	PHB/AtHB-14	AT2G34710	BAA01g05560.1	BraA01g005190.3.5C.1	BraA01g00498P	BraC01g005070.1	BniB01g009550.2N.1	Bo1g009850.1	Bostr.0124s0004.1.p	KAG2250704.1	KFK36372	VVA93095.1	cds.BjuA02g33720S	CDX84286	Cagra.1508s0156.1.p	CsCAM70.02G238100.1.p	XP_006280004.1	Esa.XP_006392953.1	CAH8317271.1	CAA7024991.1	Lesat.0004s0208.1.p	KAF8048228.1	Thlar.0005s0753.1.p
	AtHB-15	AT1G52150	BAA02g10930.1	BraA02g010380.3.5C.1	BraA02g01016P	BraC02g010360.1	BniB02g040510.2N.1	Bo2g024680.1	Bostr.15697s0347.1.p	KAG2274645.1	KFK44860	VVB00493.1	cds.BjuA05g09070S	CDX99164	Cagra.2519s0040.1.p	CsCAM70.03G276600.1.p	XP_006283109.1	Esa.XP_006400821.1	CAH8326474.1	CAA7025487.1	Lesat.0007s0061.1.p	KAF8048908.1	Thlar.0013s0383.1.p
	AtHB-8	AT4G32880	BAA04g25090.1	BraA04g025970.3.5C.1	BraA04g02421P	BraC04g026800.1	BniB03g009670.2N.1	Bo3g128750.1	Bostr.21132s0011.1.p	KAG2280195.1	KFK27595	VVB02107.1	cds.BjuA08g02070S	CDY02297	Cagra.3346s0023.1.p	CsCAM70.03G367300.1.p	XP_006293359.1	Esa.XP_006410621.1	CAH8335420.1	CAA7030966.1	Lesat.0009s0682.1.p	KAF8048909.1	Thlar.0014s0236.1.p
	PHV/AtHB-9	AT1G30490	BAA05g10670.1	BraA05g010300.3.5C.1	BraA05g00953P	BraC05g010550.1	BniB04g045990.2N.1	Bo3g171030.1	Bostr.23794s0635.1.p	KAG2292109.1		VVB10614.1	cds.BjuA08g15100S	CDY02553	Cagra.4093s0017.1.p	CsCAM70.04G220100.1.p	XP_006306297.1	Esa.XP_006412418.1	CAH8354834.1	CAA7040137.1	Lesat.0031s0144.1.p	KAF8050176.1	Thlar.0018s0163.1.p
	REV/AtIFL1	AT5G60690	BAA06g02330.1	BraA06g002250.3.5C.1	BraA06g00253P	BraC06g002170.1	BniB04g057710.2N.1	Bo3g181130.1	Bostr.26833s0169.1.p	KAG2292783.1		VVB17433.1	cds.BjuA10g15440S	CDY09572	Cagra.4122s0002.1.p	CsCAM70.05G142500.1.p	XP_006306764.1	Esa.XP_006412419.1	CAH8357154.1	CAA7050405.1	Lesat.0039s0219.1.p	KAF8050585.1	Thlar.0060s0110.1.p
			BAA06g22300.1	BraA06g021580.3.5C.1	BraA06g01993P	BraC06g021780.1	BniB05g005150.2N.1	Bo4g039380.1	Bostr.7867s1139.1.p	KAG2299898.1			cds.BjuB02g33210S	CDY28273		CsCAM70.06G213100.1.p		Esa.XP_006415465.2	CAH8357500.1	CAA7051500.1	Lesat.0052s0130.1.p	KAF8069798.1	Thlar.0092s0008.1.p
			BAA08g02290.1	BraA08g002290.3.5C.1	BraA08g00224P	BraC08g002400.1	BniB05g040980.2N.1	Bo4g182800.1		KAG2304008.1			cds.BjuB04g16720S	CDY31032		CsCAM70.10G072100.1.p			CAH8362341.1	CAA7062369.1	Lesat.0055s0244.1.p	KAF8077271.1
			BAA08g17080.1	BraA08g017300.3.5C.1	BraA08g01601P	BraC08g017630.2	BniB06g009130.2N.1	Bo5g063050.1		KAG2304032.1			cds.BjuB07g03150S	CDY31519		CsCAM70.11G074400.1.p			CAH8365575.1		Lesat.0059s0776.1.p	KAF8097027.1
			BAA09g35760.1	BraA10g018510.3.5C.1	BraA09g03411P	BraC09g040010.1	BniB07g003700.2N.1	Bo6g027650.1		KAG2309045.1			cds.BjuB08g16130S	CDY31635		CsCAM70.11G534300.1.p			CAH8378042.1		Lesat.0117s0301.1.p	KAF8100452.1
			BAA10g18520.1		BraA10g01717P	BraC10g019890.1	BniB08g058220.2N.1	Bo9g146910.1		KAG2311103.1				CDY43661		CsCAM70.12G076700.1.p			CAH8384409.1			KAF8102331.1
										KAG2314044.1				CDY45021		CsCAM70.14G275200.1.p						KAF8105818.1
										KAG2319555.1				CDY47819		CsCAM70.14G364400.1.p						KAF8108907.1
										KAG2329925.1				CDY51188		CsCAM70.17G289700.1.p						KAF8110177.1
														CDY52706		CsCAM70.17G389300.1.p
														CDY60592		CsCAM70.18G186400.1.p
														CDY69514
HD-ZIP IV	AtANL2	AT4G00730	BAA01g13580.1	BraA01g012470.3.5C.1	BraA01g01181P	BraC01g012740.1	BniB01g012050.2N.1	Bo00831s050.1	Bostr.10064s0036.1.p	KAG2238751.1	KFK23373	VVA90058.1	cds.BjuA02g36690S	CDX67855	Cagra.0050s0122.1.p	CsCAM70.01G023700.1.p	XP_006281890.1	Esa.XP_006389720.2	CAH8294067.1	CAA7014658.1	Lesat.0005s0251.1.p	KAF8046853.1	Thlar.0002s0247.1.p
	AtATML1	AT4G21750	BAA01g46100.1	BraA02g007100.3.5C.1	BraA02g00688P	BraC01g048650.1	BniB01g060110.2N.1	Bo01466s010.1	Bostr.10273s0021.1.p	KAG2240620.1	KFK23374	VVA91718.1	cds.BjuA03g31040S	CDX67929	Cagra.0094s0026.1.p	CsCAM70.02G008100.1.p	XP_006282099.1	Esa.XP_006390565.1	CAH8294104.1	CAA7016937.1	Lesat.0006s0071.1.p	KAF8048008.1	Thlar.0002s0588.1.p
	AtGL2	AT1G79840	BAA02g07480.1	BraA02g008580.3.5C.1	BraA02g00831P	BraC02g007140.1	BniB02g002200.2N.1	Bo1g025510.1	Bostr.1040s0017.1.p	KAG2245581.1	KFK23375	VVA92619.1	cds.BjuA03g32500S	CDX68229	Cagra.0288s0001.1.p	CsCAM70.02G043900.1.p	XP_006285476.1	Esa.XP_006396268.1	CAH8306023.1	CAA7017384.1	Lesat.0011s0078.1.p	KAF8048463.1	Thlar.0006s0200.1.p
	AtHDG1	AT3G61150	BAA02g09080.1	BraA03g028690.3.5C.2	BraA03g02696P	BraC02g008600.1	BniB02g029640.2N.1	Bo1g154790.1	Bostr.10689s0126.1.p	KAG2249047.1	KFK29053	VVA95144.1	cds.BjuA04g20550S	CDX72984	Cagra.0352s0025.1.p	CsCAM70.02G144500.1.p	XP_006285631.1	Esa.XP_006397757.1	CAH8311904.1	CAA7023006.1	Lesat.0014s1026.1.p	KAF8048998.1	Thlar.0008s0013.1.p
	AtHDG10	AT1G34650	BAA03g29680.1	BraA03g030450.3.5C.1	BraA03g02865P	BraC03g028910.1	BniB02g063560.2N.1	Bo2g013570.1	Bostr.13158s0105.1.p	KAG2252068.1	KFK30661	VVA95975.1	cds.BjuA05g04840S	CDX74347	Cagra.0751s0009.1.p	CsCAM70.03G043100.1.p	XP_006286655.1	Esa.XP_006398384.1	CAH8312113.1	CAA7025785.1	Lesat.0018s0059.1.p	KAF8051731.1	Thlar.0009s0591.1.p
	AtHDG11	AT1G73360	BAA03g31420.1	BraA03g050510.3.5C.1	BraA03g04817P	BraC03g030550.1	BniB02g070590.2N.1	Bo2g018400.1	Bostr.19046s0037.1.p	KAG2252438.1	KFK35314	VVA96303.1	cds.BjuA05g11010S	CDX74762	Cagra.1671s0144.1.p	CsCAM70.03G171800.1.p	XP_006287095.1	Esa.XP_006400265.1	CAH8320189.1	CAA7029504.1	Lesat.0023s0121.1.p	KAF8052578.1	Thlar.0010s0069.1.p
	AtHDG12	AT1G17920	BAA03g51640.1	BraA04g024340.3.5C.1	BraA04g02265P	BraC03g051330.1	BniB03g007350.2N.1	Bo3g048340.1	Bostr.20129s0530.1.p	KAG2252604.1	KFK37365	VVB01373.1	cds.BjuA06g03270S	CDX76399	Cagra.2098s0060.1.p	CsCAM70.03G308000.1.p	XP_006290613.1	Esa.XP_006401857.1	CAH8323837.1	CAA7029899.1	Lesat.0025s0112.1.p	KAF8063916.1	Thlar.0012s0027.1.p
	AtHDG2	AT1G05230	BAA04g23650.1	BraA05g005350.3.5C.2	BraA05g00494P	BraC04g025320.1	BniB03g022090.2N.1	Bo3g054630.1	Bostr.23794s0877.1.p	KAG2252980.1	KFK37767	VVB03494.1	cds.BjuA06g30430S	CDX76559	Cagra.2175s0023.1.p	CsCAM70.04G335500.1.p	XP_006293718.1	Esa.XP_006402516.1	CAH8323950.1	CAA7032802.1	Lesat.0036s0392.1.p	KAF8085521.1	Thlar.0013s0099.1.p
	AtHDG3	AT2G32370	BAA05g05650.1	BraA05g012660.3.5C.1	BraA05g01144P	BraC05g005740.1	BniB03g038960.2N.1	Bo3g163910.1	Bostr.25219s0446.1.p	KAG2254093.1	KFK41558	VVB06470.1	cds.BjuA07g22140S	CDX77711	Cagra.23907s0014.1.p	CsCAM70.05G167100.1.p	XP_006296541.1	Esa.XP_006408322.1	CAH8325332.1	CAA7043122.1	Lesat.0042s0403.1.p	KAF8085544.1	Thlar.0014s0754.1.p
	AtHDG4	AT4G17710	BAA05g12870.1	BraA05g042900.3.5C.1	BraA05g03915P	BraC05g012670.1	BniB03g051750.2N.1	Bo4g024940.1	Bostr.25993s0196.1.p	KAG2256271.1	KFK41777	VVB06828.1	cds.BjuA08g11240S	CDX79091	Cagra.3356s0062.1.p	CsCAM70.05G232800.1.p	XP_006301097.1	Esa.XP_006413300.2	CAH8325535.1	CAA7049557.1	Lesat.0045s0304.1.p	KAF8087160.1	Thlar.0018s0086.1.p
	AtHDG5	AT5G46880	BAA05g41630.1	BraA06g013790.3.5C.1	BraA06g01305P	BraC05g048220.1	BniB04g015450.2N.1	Bo4g045920.1	Bostr.2618s0068.1.p	KAG2257054.1	KFK42389	VVB07820.1	cds.BjuA08g13120S	CDX79408	Cagra.3373s0039.1.p	CsCAM70.05G346200.1.p	XP_006303739.1	Esa.XP_006413738.1	CAH8333157.1	CAA7054113.1	Lesat.0047s0163.1.p	KAF8089354.1	Thlar.0019s0146.1.p
	AtHDG6	AT4G25530	BAA06g14570.1	BraA06g043000.3.5C.1	BraA06g04095P	BraC06g013110.1	BniB04g032450.2N.1	Bo4g177910.1	Bostr.28243s0044.1.p	KAG2261067.1		VVB08198.1	cds.BjuA09g50890S	CDX83884	Cagra.3519s0026.1.p	CsCAM70.07G023700.1.p	XP_006306921.1	Esa.XP_006416656.2	CAH8337289.1	CAA7054168.1	Lesat.0050s0156.1.p	KAF8089857.1	Thlar.0019s0615.1.p
	AtHDG7	AT5G52170	BAA06g43280.1	BraA07g025340.3.5C.1	BraA07g02422P	BraC06g048660.1	BniB05g015400.2N.1	Bo5g005350.1	Bostr.2983s0029.1.p	KAG2261825.1		VVB12164.1	cds.BjuA09g70610S	CDX85461	Cagra.4849s0002.1.p	CsCAM70.07G061900.1.p	XP_023632762.1	Esa.XP_006418050.1	CAH8337601.1	CAA7054521.1	Lesat.0061s0010.1.p	KAF8092415.1	Thlar.0021s0236.1.p
	AtHDG8	AT3G03260	BAA07g21610.1	BraA07g026400.3.5C.1	BraA07g02526P	BraC07g022070.1	BniB05g046530.2N.1	Bo5g150100.1	Bostr.30275s0233.1.p	KAG2264718.1		VVB14897.1	cds.BjuA10g08500S	CDX90879	Cagra.4894s0014.1.p	CsCAM70.07G220900.1.p	XP_023632763.1	Esa.XP_024003849.1	CAH8345493.1	CAA7054700.1	Lesat.0088s0099.1.p	KAF8092981.1	Thlar.0023s0368.1.p
	AtHDG9	AT5G17320	BAA07g24130.1	BraA07g029790.3.5C.1	BraA07g02855P	BraC07g024450.1	BniB06g004140.2N.1	Bo6g069620.1	Bostr.7128s0399.1.p	KAG2272787.1		VVB15678.1	cds.BjuA10g19190S	CDX91894	Cagra.5070s0005.1.p	CsCAM70.07G346300.1.p	XP_023632764.1	Esa.XP_024004764.1	CAH8350079.1	CAA7059633.1	Lesat.0095s0901.1.p	KAF8093004.1	Thlar.0031s0439.1.p
	AtPDF2	AT4G04890	BAA07g25230.1	BraA07g038540.3.5C.1	BraA07g03714P	BraC07g025480.1	BniB06g021540.2N.1	Bo6g077480.1	Bostr.7867s0363.1.p	KAG2273225.1			cds.BjuB01g40860S	CDX94054	Cagra.6571s0007.1.p	CsCAM70.07G348700.1.p	XP_023632765.1	Esa.XP_024005362.1	CAH8357215.1	CAA7061504.1	Lesat.0109s0089.1.p	KAF8093005.1	Thlar.0287s0005.1.p
			BAA07g28680.1	BraA08g013130.3.5C.1	BraA08g01203P	BraC07g028720.1	BniB06g045460.2N.1	Bo6g079990.1		KAG2273721.1			cds.BjuB02g52300S	CDX94586	Cagra.6594s0010.1.p	CsCAM70.08G007400.1.p	XP_023633855.1	Esa.XP_024005363.1	CAH8359451.1		Lesat.0112s0494.1.p	KAF8096919.1
			BAA07g37850.1	BraA08g015100.3.5C.1	BraA08g02785P	BraC07g037480.1	BniB06g051910.2N.1	Bo6g087810.1		KAG2275520.1			cds.BjuB03g16160S	CDX96471		CsCAM70.08G069100.1.p	XP_023634580.1	Esa.XP_024008152.1	CAH8361512.1		Lesat.0165s0696.1.p	KAF8097884.1
			BAA08g12610.1	BraA08g029610.3.5C.1	BraA08g01381P	BraC08g013470.1	BniB06g053360.2N.1	Bo6g116760.1		KAG2276250.1			cds.BjuB03g40840S	CDX96744		CsCAM70.08G215600.1.p	XP_023635531.1	Esa.XP_024008153.1	CAH8368126.1		Lesat.0165s0698.1.p	KAF8098189.1
			BAA08g14690.1	BraA09g000420.3.5C.1	BraA09g00051P	BraC08g015340.1	BniB06g056800.2N.1	Bo7g107550.1		KAG2276587.1			cds.BjuB04g26980S	CDX98703		CsCAM70.09G268000.1.p	XP_023636258.1	Esa.XP_024009884.1	CAH8378930.1		Lesat.0233s0054.1.p	KAF8101385.1
			BAA08g29510.1	BraA09g023230.3.5C.1	BraA09g02159P	BraC08g029820.1	BniB07g023020.2N.1	Bo8g049710.1		KAG2279965.1			cds.BjuB04g40910S	CDY00515		CsCAM70.09G399000.1.p	XP_023636874.1	Esa.XP_024009886.1	CAH8380821.1		Lesat.0298s0061.1.p	KAF8102997.1
			BAA09g00560.1	BraA09g026390.3.5C.1	BraA09g02442P	BraC09g001220.1	BniB07g060730.2N.1	Bo8g067530.1		KAG2284799.1			cds.BjuB05g49870S	CDY02713		CsCAM70.10G186000.1.p	XP_023636875.1	Esa.XP_024009887.1	CAH8381363.1		Lesat.0298s0405.1.p	KAF8105001.1
			BAA09g23490.1	BraA10g003780.3.5C.5	BraA09g06257P	BraC09g022120.1	BniB08g038310.2N.1	Bo8g115250.1		KAG2285799.1			cds.BjuB06g12640S	CDY03177		CsCAM70.10G222600.1.p	XP_023640300.1	Esa.XP_024009888.1	CAH8381857.1			KAF8106453.1
			BAA09g26320.1	BraA10g010830.3.5C.1	BraA10g00348P	BraC09g024840.1	BniB08g041640.2N.1	Bo9g002480.1		KAG2289192.1			cds.BjuB06g13820S	CDY06167		CsCAM70.11G194600.1.p	XP_023642294.1	Esa.XP_024010837.1	CAH8382805.1			KAF8106454.1
			BAA09g67880.1		BraA10g00975P	BraC09g072410.1	BniB08g042870.2N.1	Bo9g066790.1		KAG2290051.1			cds.BjuB06g38310S	CDY07201		CsCAM70.11G233000.1.p	XP_023642295.1	Esa.XP_024011151.1	CAH8384455.1			KAF8106455.1
			BAA10g04020.1		BraA10g02107P	BraC10g003840.1	BniB08g047430.2N.1	Bo9g077670.1		KAG2291540.1			cds.BjuB06g53540S	CDY08866		CsCAM70.11G355700.1.p	XP_023642973.1	Esa.XP_024011152.1	CAH8388472.1			KAF8106456.1
			BAA10g10470.1		BraAnng00319P	BraC10g010920.1		Bo9g104880.1		KAG2297661.1			cds.BjuB07g18850S	CDY10041		CsCAM70.11G448100.1.p			CAH8391353.1			KAF8107108.1
			BAA10g22970.1			BraC10g024130.1		Bo9g161400.1		KAG2299092.1			cds.BjuB08g27470S	CDY11109		CsCAM70.12G201200.1.p			CAH8391634.1			KAF8108759.1
										KAG2300313.1			cds.BjuB08g28690S	CDY12213		CsCAM70.12G245300.1.p						KAF8111322.1
										KAG2300316.1			cds.BjuB08g31260S	CDY15339		CsCAM70.12G353400.1.p						KAF8111639.1
										KAG2302160.1				CDY16639		CsCAM70.13G155500.1.p						KAF8112130.1
										KAG2305362.1				CDY16938		CsCAM70.13G303000.1.p						KAF8114978.1
										KAG2311700.1				CDY18903		CsCAM70.13G335500.1.p						KAF8117919.1
										KAG2315318.1				CDY19129		CsCAM70.14G043000.1.p						KAF8118527.1
										KAG2318499.1				CDY19185		CsCAM70.14G171300.1.p
										KAG2320310.1				CDY21211		CsCAM70.14G306700.1.p
										KAG2321839.1				CDY21319		CsCAM70.15G025800.1.p
										KAG2322494.1				CDY26204		CsCAM70.15G026000.1.p
										KAG2324659.1				CDY26205		CsCAM70.16G017500.1.p
										KAG2324961.1				CDY27417		CsCAM70.16G061900.1.p
										KAG2326285.1				CDY31916		CsCAM70.16G214300.1.p
										KAG2327743.1				CDY33492		CsCAM70.16G339500.1.p
										KAG2330664.1				CDY42097		CsCAM70.16G341800.1.p
										KAG2331091.1				CDY42301		CsCAM70.17G044300.1.p
										KAG2331387.1				CDY43137		CsCAM70.17G175900.1.p
														CDY43458		CsCAM70.17G331900.1.p
														CDY44946		CsCAM70.18G009600.1.p
														CDY45684		CsCAM70.18G102400.1.p
														CDY46842		CsCAM70.19G023800.1.p
														CDY48272		CsCAM70.20G158600.1.p
														CDY49515		CsCAM70.20G323400.1.p
														CDY49937
														CDY51143
														CDY53691
														CDY66622
														CDY67945
														CDY71572
Number of genes in HD-ZIP I		17	39	38	42	40	37	41	19	63	18	18	55	74	19	54	20	24	38	19	44	43	19
Number of genes in HD-ZIP II		10	18	18	20	20	21	17	10	36	9	11	25	28	9	29	12	10	16	9	19	23	10
Number of genes in HD-ZIP III		5	10	9	10	10	10	10	6	13	3	5	9	16	5	15	5	6	10	7	9	13	6
Number of genes in HD-ZIP IV		16	28	24	27	28	26	28	16	45	11	15	30	57	17	51	26	26	28	16	22	34	16
Total		48	95	89	99	98	94	96	51	157	41	49	119	175	50	149	63	66	92	51	94	113	51
* To set them apart from other genomes, "Esa." is added before the original gene IDs in order to differentiate them from other genomes.

## Sheet: Supplementary Table S4
Supplementary Table S4. Cis-acting elements of HD-ZIP III promoters from the pan-genome
Gene IDs	Cis-acting elements	Sequence of Cis-acting elements	Start	Length	Strand	Description
A01p04930.1_BraCCA	TGA-box	TGACGTAA	466	8	-	part of an auxin-responsive element
A01p04930.1_BraCCA	TGACG-motif	TGACG	469	5	-	cis-acting regulatory element involved in the MeJA-responsiveness
A01p04930.1_BraCCA	TGACG-motif	TGACG	827	5	+	cis-acting regulatory element involved in the MeJA-responsiveness
A01p04930.1_BraCCA	TGACG-motif	TGACG	835	5	+	cis-acting regulatory element involved in the MeJA-responsiveness
A01p04930.1_BraCCA	ABRE	ACGTG	1185	5	-	cis-acting element involved in the abscisic acid responsiveness
A01p04930.1_BraCCA	CGTCA-motif	CGTCA	469	5	+	cis-acting regulatory element involved in the MeJA-responsiveness
A01p04930.1_BraCCA	CGTCA-motif	CGTCA	827	5	-	cis-acting regulatory element involved in the MeJA-responsiveness
A01p04930.1_BraCCA	CGTCA-motif	CGTCA	835	5	-	cis-acting regulatory element involved in the MeJA-responsiveness
A01p05020.1_BraCCB	TGA-box	TGACGTAA	465	8	-	part of an auxin-responsive element
A01p05020.1_BraCCB	TGACG-motif	TGACG	468	5	-	cis-acting regulatory element involved in the MeJA-responsiveness
A01p05020.1_BraCCB	TGACG-motif	TGACG	826	5	+	cis-acting regulatory element involved in the MeJA-responsiveness
A01p05020.1_BraCCB	TGACG-motif	TGACG	834	5	+	cis-acting regulatory element involved in the MeJA-responsiveness
A01p05020.1_BraCCB	ABRE	ACGTG	1185	5	-	cis-acting element involved in the abscisic acid responsiveness
A01p05020.1_BraCCB	CGTCA-motif	CGTCA	468	5	+	cis-acting regulatory element involved in the MeJA-responsiveness
A01p05020.1_BraCCB	CGTCA-motif	CGTCA	826	5	-	cis-acting regulatory element involved in the MeJA-responsiveness
A01p05020.1_BraCCB	CGTCA-motif	CGTCA	834	5	-	cis-acting regulatory element involved in the MeJA-responsiveness
A01p05030.1_BraPCA	TGA-box	TGACGTAA	466	8	-	part of an auxin-responsive element
A01p05030.1_BraPCA	ABRE	ACGTG	1185	5	-	cis-acting element involved in the abscisic acid responsiveness
A01p05030.1_BraPCA	TGACG-motif	TGACG	469	5	-	cis-acting regulatory element involved in the MeJA-responsiveness
A01p05030.1_BraPCA	TGACG-motif	TGACG	827	5	+	cis-acting regulatory element involved in the MeJA-responsiveness
A01p05030.1_BraPCA	TGACG-motif	TGACG	835	5	+	cis-acting regulatory element involved in the MeJA-responsiveness
A01p05030.1_BraPCA	CGTCA-motif	CGTCA	469	5	+	cis-acting regulatory element involved in the MeJA-responsiveness
A01p05030.1_BraPCA	CGTCA-motif	CGTCA	827	5	-	cis-acting regulatory element involved in the MeJA-responsiveness
A01p05030.1_BraPCA	CGTCA-motif	CGTCA	835	5	-	cis-acting regulatory element involved in the MeJA-responsiveness
A01p05050.1_BraMIZ	TGACG-motif	TGACG	469	5	-	cis-acting regulatory element involved in the MeJA-responsiveness
A01p05050.1_BraMIZ	TGACG-motif	TGACG	827	5	+	cis-acting regulatory element involved in the MeJA-responsiveness
A01p05050.1_BraMIZ	TGACG-motif	TGACG	835	5	+	cis-acting regulatory element involved in the MeJA-responsiveness
A01p05050.1_BraMIZ	ABRE	ACGTG	1185	5	-	cis-acting element involved in the abscisic acid responsiveness
A01p05050.1_BraMIZ	CGTCA-motif	CGTCA	469	5	+	cis-acting regulatory element involved in the MeJA-responsiveness
A01p05050.1_BraMIZ	CGTCA-motif	CGTCA	827	5	-	cis-acting regulatory element involved in the MeJA-responsiveness
A01p05050.1_BraMIZ	CGTCA-motif	CGTCA	835	5	-	cis-acting regulatory element involved in the MeJA-responsiveness
A01p05050.1_BraMIZ	TGA-box	TGACGTAA	466	8	-	part of an auxin-responsive element
A01p05070.1_BraPCB	TGA-box	TGACGTAA	466	8	-	part of an auxin-responsive element
A01p05070.1_BraPCB	CGTCA-motif	CGTCA	469	5	+	cis-acting regulatory element involved in the MeJA-responsiveness
A01p05070.1_BraPCB	CGTCA-motif	CGTCA	827	5	-	cis-acting regulatory element involved in the MeJA-responsiveness
A01p05070.1_BraPCB	CGTCA-motif	CGTCA	835	5	-	cis-acting regulatory element involved in the MeJA-responsiveness
A01p05070.1_BraPCB	ABRE	ACGTG	1185	5	-	cis-acting element involved in the abscisic acid responsiveness
A01p05070.1_BraPCB	TGACG-motif	TGACG	469	5	-	cis-acting regulatory element involved in the MeJA-responsiveness
A01p05070.1_BraPCB	TGACG-motif	TGACG	827	5	+	cis-acting regulatory element involved in the MeJA-responsiveness
A01p05070.1_BraPCB	TGACG-motif	TGACG	835	5	+	cis-acting regulatory element involved in the MeJA-responsiveness
A01p05080.1_BraCXA	CGTCA-motif	CGTCA	162	5	+	cis-acting regulatory element involved in the MeJA-responsiveness
A01p05080.1_BraCXA	CGTCA-motif	CGTCA	537	5	-	cis-acting regulatory element involved in the MeJA-responsiveness
A01p05080.1_BraCXA	CGTCA-motif	CGTCA	545	5	-	cis-acting regulatory element involved in the MeJA-responsiveness
A01p05080.1_BraCXA	ABRE	CACGTG	690	6	+	cis-acting element involved in the abscisic acid responsiveness
A01p05080.1_BraCXA	ABRE	ACGTG	691	5	+	cis-acting element involved in the abscisic acid responsiveness
A01p05080.1_BraCXA	ABRE	ACGTG	1191	5	-	cis-acting element involved in the abscisic acid responsiveness
A01p05080.1_BraCXA	TGACG-motif	TGACG	162	5	-	cis-acting regulatory element involved in the MeJA-responsiveness
A01p05080.1_BraCXA	TGACG-motif	TGACG	537	5	+	cis-acting regulatory element involved in the MeJA-responsiveness
A01p05080.1_BraCXA	TGACG-motif	TGACG	545	5	+	cis-acting regulatory element involved in the MeJA-responsiveness
A01p05080.1_BraCXA	TGA-box	TGACGTAA	159	8	-	part of an auxin-responsive element
A01p05080.1_BraCXA	P-box	CCTTTTG	578	7	+	gibberellin-responsive element
A01p05080.1_BraCXB	CGTCA-motif	CGTCA	469	5	+	cis-acting regulatory element involved in the MeJA-responsiveness
A01p05080.1_BraCXB	CGTCA-motif	CGTCA	827	5	-	cis-acting regulatory element involved in the MeJA-responsiveness
A01p05080.1_BraCXB	CGTCA-motif	CGTCA	835	5	-	cis-acting regulatory element involved in the MeJA-responsiveness
A01p05080.1_BraCXB	ABRE	ACGTG	1185	5	-	cis-acting element involved in the abscisic acid responsiveness
A01p05080.1_BraCXB	TGACG-motif	TGACG	469	5	-	cis-acting regulatory element involved in the MeJA-responsiveness
A01p05080.1_BraCXB	TGACG-motif	TGACG	827	5	+	cis-acting regulatory element involved in the MeJA-responsiveness
A01p05080.1_BraCXB	TGACG-motif	TGACG	835	5	+	cis-acting regulatory element involved in the MeJA-responsiveness
A01p05080.1_BraCXB	TGA-box	TGACGTAA	466	8	-	part of an auxin-responsive element
A01p05080.1_BraOIB	TGA-box	TGACGTAA	158	8	-	part of an auxin-responsive element
A01p05080.1_BraOIB	CGTCA-motif	CGTCA	161	5	+	cis-acting regulatory element involved in the MeJA-responsiveness
A01p05080.1_BraOIB	CGTCA-motif	CGTCA	536	5	-	cis-acting regulatory element involved in the MeJA-responsiveness
A01p05080.1_BraOIB	CGTCA-motif	CGTCA	544	5	-	cis-acting regulatory element involved in the MeJA-responsiveness
A01p05080.1_BraOIB	ABRE	CACGTG	689	6	+	cis-acting element involved in the abscisic acid responsiveness
A01p05080.1_BraOIB	ABRE	ACGTG	690	5	+	cis-acting element involved in the abscisic acid responsiveness
A01p05080.1_BraOIB	ABRE	ACGTG	1191	5	-	cis-acting element involved in the abscisic acid responsiveness
A01p05080.1_BraOIB	TGACG-motif	TGACG	161	5	-	cis-acting regulatory element involved in the MeJA-responsiveness
A01p05080.1_BraOIB	TGACG-motif	TGACG	536	5	+	cis-acting regulatory element involved in the MeJA-responsiveness
A01p05080.1_BraOIB	TGACG-motif	TGACG	544	5	+	cis-acting regulatory element involved in the MeJA-responsiveness
A01p05090.1_BraTCA	TGA-box	TGACGTAA	466	8	-	part of an auxin-responsive element
A01p05090.1_BraTCA	ABRE	ACGTG	1185	5	-	cis-acting element involved in the abscisic acid responsiveness
A01p05090.1_BraTCA	TGACG-motif	TGACG	469	5	-	cis-acting regulatory element involved in the MeJA-responsiveness
A01p05090.1_BraTCA	TGACG-motif	TGACG	827	5	+	cis-acting regulatory element involved in the MeJA-responsiveness
A01p05090.1_BraTCA	TGACG-motif	TGACG	835	5	+	cis-acting regulatory element involved in the MeJA-responsiveness
A01p05090.1_BraTCA	CGTCA-motif	CGTCA	469	5	+	cis-acting regulatory element involved in the MeJA-responsiveness
A01p05090.1_BraTCA	CGTCA-motif	CGTCA	827	5	-	cis-acting regulatory element involved in the MeJA-responsiveness
A01p05090.1_BraTCA	CGTCA-motif	CGTCA	835	5	-	cis-acting regulatory element involved in the MeJA-responsiveness
A01p05110.1_BraTUE	ABRE	ACGTG	1185	5	-	cis-acting element involved in the abscisic acid responsiveness
A01p05110.1_BraTUE	TGACG-motif	TGACG	469	5	-	cis-acting regulatory element involved in the MeJA-responsiveness
A01p05110.1_BraTUE	TGACG-motif	TGACG	827	5	+	cis-acting regulatory element involved in the MeJA-responsiveness
A01p05110.1_BraTUE	TGACG-motif	TGACG	835	5	+	cis-acting regulatory element involved in the MeJA-responsiveness
A01p05110.1_BraTUE	CGTCA-motif	CGTCA	469	5	+	cis-acting regulatory element involved in the MeJA-responsiveness
A01p05110.1_BraTUE	CGTCA-motif	CGTCA	827	5	-	cis-acting regulatory element involved in the MeJA-responsiveness
A01p05110.1_BraTUE	CGTCA-motif	CGTCA	835	5	-	cis-acting regulatory element involved in the MeJA-responsiveness
A01p05110.1_BraTUE	TGA-box	TGACGTAA	466	8	-	part of an auxin-responsive element
A01p05140.1_BraBRO	TGA-box	TGACGTAA	447	8	-	part of an auxin-responsive element
A01p05140.1_BraBRO	CGTCA-motif	CGTCA	450	5	+	cis-acting regulatory element involved in the MeJA-responsiveness
A01p05140.1_BraBRO	CGTCA-motif	CGTCA	828	5	-	cis-acting regulatory element involved in the MeJA-responsiveness
A01p05140.1_BraBRO	CGTCA-motif	CGTCA	836	5	-	cis-acting regulatory element involved in the MeJA-responsiveness
A01p05140.1_BraBRO	ABRE	ACGTG	1190	5	-	cis-acting element involved in the abscisic acid responsiveness
A01p05140.1_BraBRO	TGACG-motif	TGACG	450	5	-	cis-acting regulatory element involved in the MeJA-responsiveness
A01p05140.1_BraBRO	TGACG-motif	TGACG	828	5	+	cis-acting regulatory element involved in the MeJA-responsiveness
A01p05140.1_BraBRO	TGACG-motif	TGACG	836	5	+	cis-acting regulatory element involved in the MeJA-responsiveness
A01p05330.1_BraTUA	TGACG-motif	TGACG	469	5	-	cis-acting regulatory element involved in the MeJA-responsiveness
A01p05330.1_BraTUA	TGACG-motif	TGACG	827	5	+	cis-acting regulatory element involved in the MeJA-responsiveness
A01p05330.1_BraTUA	TGACG-motif	TGACG	835	5	+	cis-acting regulatory element involved in the MeJA-responsiveness
A01p05330.1_BraTUA	ABRE	ACGTG	1185	5	-	cis-acting element involved in the abscisic acid responsiveness
A01p05330.1_BraTUA	CGTCA-motif	CGTCA	469	5	+	cis-acting regulatory element involved in the MeJA-responsiveness
A01p05330.1_BraTUA	CGTCA-motif	CGTCA	827	5	-	cis-acting regulatory element involved in the MeJA-responsiveness
A01p05330.1_BraTUA	CGTCA-motif	CGTCA	835	5	-	cis-acting regulatory element involved in the MeJA-responsiveness
A01p05330.1_BraTUA	TGA-box	TGACGTAA	466	8	-	part of an auxin-responsive element
A02p10040.1_BraCXA	TCA-element	CCATCTTTTT	365	9	+	cis-acting element involved in salicylic acid responsiveness
A02p10040.1_BraCXA	TGACG-motif	TGACG	1706	5	+	cis-acting regulatory element involved in the MeJA-responsiveness
A02p10040.1_BraCXA	CGTCA-motif	CGTCA	1706	5	-	cis-acting regulatory element involved in the MeJA-responsiveness
A02p10040.1_BraCXA	TGA-element	AACGAC	382	6	-	auxin-responsive element
A02p10040.1_BraCXA	TGA-element	AACGAC	1762	6	-	auxin-responsive element
A02p10160.1_BraMIZ	P-box	CCTTTTG	1860	7	-	gibberellin-responsive element
A02p10160.1_BraMIZ	TGACG-motif	TGACG	493	5	+	cis-acting regulatory element involved in the MeJA-responsiveness
A02p10160.1_BraMIZ	ABRE	ACGTG	868	5	-	cis-acting element involved in the abscisic acid responsiveness
A02p10160.1_BraMIZ	TGA-element	AACGAC	549	6	-	auxin-responsive element
A02p10160.1_BraMIZ	TGA-element	AACGAC	1794	6	-	auxin-responsive element
A02p10160.1_BraMIZ	CGTCA-motif	CGTCA	493	5	-	cis-acting regulatory element involved in the MeJA-responsiveness
A02p10160.1_BraPCB	P-box	CCTTTTG	1860	7	-	gibberellin-responsive element
A02p10160.1_BraPCB	ABRE	ACGTG	882	5	-	cis-acting element involved in the abscisic acid responsiveness
A02p10160.1_BraPCB	TGACG-motif	TGACG	507	5	+	cis-acting regulatory element involved in the MeJA-responsiveness
A02p10160.1_BraPCB	TGA-element	AACGAC	563	6	-	auxin-responsive element
A02p10160.1_BraPCB	TGA-element	AACGAC	1794	6	-	auxin-responsive element
A02p10160.1_BraPCB	CGTCA-motif	CGTCA	507	5	-	cis-acting regulatory element involved in the MeJA-responsiveness
A02p10200.1_BraOIB	P-box	CCTTTTG	1860	7	-	gibberellin-responsive element
A02p10200.1_BraOIB	ABRE	ACGTG	878	5	-	cis-acting element involved in the abscisic acid responsiveness
A02p10200.1_BraOIB	TGACG-motif	TGACG	503	5	+	cis-acting regulatory element involved in the MeJA-responsiveness
A02p10200.1_BraOIB	TGA-element	AACGAC	559	6	-	auxin-responsive element
A02p10200.1_BraOIB	TGA-element	AACGAC	1794	6	-	auxin-responsive element
A02p10200.1_BraOIB	CGTCA-motif	CGTCA	503	5	-	cis-acting regulatory element involved in the MeJA-responsiveness
A02p10210.1_BraBRO	P-box	CCTTTTG	1862	7	-	gibberellin-responsive element
A02p10210.1_BraBRO	CGTCA-motif	CGTCA	70	5	+	cis-acting regulatory element involved in the MeJA-responsiveness
A02p10210.1_BraBRO	CGTCA-motif	CGTCA	209	5	-	cis-acting regulatory element involved in the MeJA-responsiveness
A02p10210.1_BraBRO	CGTCA-motif	CGTCA	1629	5	+	cis-acting regulatory element involved in the MeJA-responsiveness
A02p10210.1_BraBRO	ABRE	ACGTG	609	5	-	cis-acting element involved in the abscisic acid responsiveness
A02p10210.1_BraBRO	ABRE	ACGTG	1627	5	-	cis-acting element involved in the abscisic acid responsiveness
A02p10210.1_BraBRO	TGACG-motif	TGACG	70	5	-	cis-acting regulatory element involved in the MeJA-responsiveness
A02p10210.1_BraBRO	TGACG-motif	TGACG	209	5	+	cis-acting regulatory element involved in the MeJA-responsiveness
A02p10210.1_BraBRO	TGACG-motif	TGACG	1629	5	-	cis-acting regulatory element involved in the MeJA-responsiveness
A02p10270.1_BraTUE	P-box	CCTTTTG	1862	7	-	gibberellin-responsive element
A02p10270.1_BraTUE	CGTCA-motif	CGTCA	503	5	-	cis-acting regulatory element involved in the MeJA-responsiveness
A02p10270.1_BraTUE	CGTCA-motif	CGTCA	1648	5	+	cis-acting regulatory element involved in the MeJA-responsiveness
A02p10270.1_BraTUE	TGA-element	AACGAC	559	6	-	auxin-responsive element
A02p10270.1_BraTUE	TGA-element	AACGAC	1796	6	-	auxin-responsive element
A02p10270.1_BraTUE	ABRE	ACGTG	878	5	-	cis-acting element involved in the abscisic acid responsiveness
A02p10270.1_BraTUE	ABRE	ACGTG	1646	5	-	cis-acting element involved in the abscisic acid responsiveness
A02p10270.1_BraTUE	TGACG-motif	TGACG	503	5	+	cis-acting regulatory element involved in the MeJA-responsiveness
A02p10270.1_BraTUE	TGACG-motif	TGACG	1648	5	-	cis-acting regulatory element involved in the MeJA-responsiveness
A02p10280.1_BraPCA	ABRE	ACGTG	873	5	-	cis-acting element involved in the abscisic acid responsiveness
A02p10280.1_BraPCA	TGACG-motif	TGACG	498	5	+	cis-acting regulatory element involved in the MeJA-responsiveness
A02p10280.1_BraPCA	TGA-element	AACGAC	554	6	-	auxin-responsive element
A02p10280.1_BraPCA	TGA-element	AACGAC	1793	6	-	auxin-responsive element
A02p10280.1_BraPCA	CGTCA-motif	CGTCA	498	5	-	cis-acting regulatory element involved in the MeJA-responsiveness
A02p10280.1_BraPCA	P-box	CCTTTTG	1859	7	-	gibberellin-responsive element
A02p10310.1_BraCCB	P-box	CCTTTTG	1859	7	-	gibberellin-responsive element
A02p10310.1_BraCCB	CGTCA-motif	CGTCA	492	5	-	cis-acting regulatory element involved in the MeJA-responsiveness
A02p10310.1_BraCCB	TGA-element	AACGAC	548	6	-	auxin-responsive element
A02p10310.1_BraCCB	TGA-element	AACGAC	1793	6	-	auxin-responsive element
A02p10310.1_BraCCB	TGACG-motif	TGACG	492	5	+	cis-acting regulatory element involved in the MeJA-responsiveness
A02p10310.1_BraCCB	ABRE	ACGTG	867	5	-	cis-acting element involved in the abscisic acid responsiveness
A02p10390.1_BraCXB	TGACG-motif	TGACG	44	5	-	cis-acting regulatory element involved in the MeJA-responsiveness
A02p10390.1_BraCXB	TGACG-motif	TGACG	111	5	-	cis-acting regulatory element involved in the MeJA-responsiveness
A02p10390.1_BraCXB	TGACG-motif	TGACG	845	5	-	cis-acting regulatory element involved in the MeJA-responsiveness
A02p10390.1_BraCXB	ABRE	ACGTG	282	5	-	cis-acting element involved in the abscisic acid responsiveness
A02p10390.1_BraCXB	ABRE	CGTACGTGCA	506	9	-	cis-acting element involved in the abscisic acid responsiveness
A02p10390.1_BraCXB	ABRE	AACCCGG	1053	7	+	cis-acting element involved in the abscisic acid responsiveness
A02p10390.1_BraCXB	ABRE	ACGTG	1359	5	-	cis-acting element involved in the abscisic acid responsiveness
A02p10390.1_BraCXB	CGTCA-motif	CGTCA	44	5	+	cis-acting regulatory element involved in the MeJA-responsiveness
A02p10390.1_BraCXB	CGTCA-motif	CGTCA	111	5	+	cis-acting regulatory element involved in the MeJA-responsiveness
A02p10390.1_BraCXB	CGTCA-motif	CGTCA	845	5	+	cis-acting regulatory element involved in the MeJA-responsiveness
A02p10390.1_BraCXB	TGA-element	AACGAC	1794	6	-	auxin-responsive element
A02p10390.1_BraCXB	P-box	CCTTTTG	1860	7	-	gibberellin-responsive element
A02p10610.1_BraTUA	P-box	CCTTTTG	1860	7	-	gibberellin-responsive element
A02p10610.1_BraTUA	ABRE	ACGTG	888	5	-	cis-acting element involved in the abscisic acid responsiveness
A02p10610.1_BraTUA	TGACG-motif	TGACG	513	5	+	cis-acting regulatory element involved in the MeJA-responsiveness
A02p10610.1_BraTUA	TGA-element	AACGAC	569	6	-	auxin-responsive element
A02p10610.1_BraTUA	TGA-element	AACGAC	1794	6	-	auxin-responsive element
A02p10610.1_BraTUA	CGTCA-motif	CGTCA	513	5	-	cis-acting regulatory element involved in the MeJA-responsiveness
A02p10740.1_BraTCA	ABRE	ACGTG	867	5	-	cis-acting element involved in the abscisic acid responsiveness
A02p10740.1_BraTCA	TGACG-motif	TGACG	492	5	+	cis-acting regulatory element involved in the MeJA-responsiveness
A02p10740.1_BraTCA	TGA-element	AACGAC	548	6	-	auxin-responsive element
A02p10740.1_BraTCA	TGA-element	AACGAC	1793	6	-	auxin-responsive element
A02p10740.1_BraTCA	CGTCA-motif	CGTCA	492	5	-	cis-acting regulatory element involved in the MeJA-responsiveness
A02p10740.1_BraTCA	P-box	CCTTTTG	1859	7	-	gibberellin-responsive element
A02p11110.1_BraCCA	P-box	CCTTTTG	1859	7	-	gibberellin-responsive element
A02p11110.1_BraCCA	TGACG-motif	TGACG	492	5	+	cis-acting regulatory element involved in the MeJA-responsiveness
A02p11110.1_BraCCA	ABRE	ACGTG	867	5	-	cis-acting element involved in the abscisic acid responsiveness
A02p11110.1_BraCCA	TGA-element	AACGAC	548	6	-	auxin-responsive element
A02p11110.1_BraCCA	TGA-element	AACGAC	1793	6	-	auxin-responsive element
A02p11110.1_BraCCA	CGTCA-motif	CGTCA	492	5	-	cis-acting regulatory element involved in the MeJA-responsiveness
A04p21220.1_BraTUE	CGTCA-motif	CGTCA	483	5	-	cis-acting regulatory element involved in the MeJA-responsiveness
A04p21220.1_BraTUE	ABRE	ACGTG	66	5	+	cis-acting element involved in the abscisic acid responsiveness
A04p21220.1_BraTUE	TGACG-motif	TGACG	483	5	+	cis-acting regulatory element involved in the MeJA-responsiveness
A04p23400.1_BraCXA	CGTCA-motif	CGTCA	743	5	-	cis-acting regulatory element involved in the MeJA-responsiveness
A04p23400.1_BraCXA	TGACG-motif	TGACG	743	5	+	cis-acting regulatory element involved in the MeJA-responsiveness
A04p23400.1_BraCXA	ABRE	ACGTG	109	5	+	cis-acting element involved in the abscisic acid responsiveness
A04p23400.1_BraCXA	ABRE	ACGTG	329	5	+	cis-acting element involved in the abscisic acid responsiveness
A04p24200.1_BraCCB	CGTCA-motif	CGTCA	743	5	-	cis-acting regulatory element involved in the MeJA-responsiveness
A04p24200.1_BraCCB	ABRE	ACGTG	109	5	+	cis-acting element involved in the abscisic acid responsiveness
A04p24200.1_BraCCB	ABRE	ACGTG	329	5	+	cis-acting element involved in the abscisic acid responsiveness
A04p24200.1_BraCCB	TGACG-motif	TGACG	743	5	+	cis-acting regulatory element involved in the MeJA-responsiveness
A04p24270.1_BraMIZ	CGTCA-motif	CGTCA	743	5	-	cis-acting regulatory element involved in the MeJA-responsiveness
A04p24270.1_BraMIZ	TGACG-motif	TGACG	743	5	+	cis-acting regulatory element involved in the MeJA-responsiveness
A04p24270.1_BraMIZ	ABRE	ACGTG	109	5	+	cis-acting element involved in the abscisic acid responsiveness
A04p24270.1_BraMIZ	ABRE	ACGTG	329	5	+	cis-acting element involved in the abscisic acid responsiveness
A04p24420.1_BraTUA	TGACG-motif	TGACG	743	5	+	cis-acting regulatory element involved in the MeJA-responsiveness
A04p24420.1_BraTUA	ABRE	ACGTG	109	5	+	cis-acting element involved in the abscisic acid responsiveness
A04p24420.1_BraTUA	ABRE	ACGTG	329	5	+	cis-acting element involved in the abscisic acid responsiveness
A04p24420.1_BraTUA	CGTCA-motif	CGTCA	743	5	-	cis-acting regulatory element involved in the MeJA-responsiveness
A04p24980.1_BraPCA	CGTCA-motif	CGTCA	998	5	+	cis-acting regulatory element involved in the MeJA-responsiveness
A04p24980.1_BraPCA	TGA-element	AACGAC	1243	6	+	auxin-responsive element
A04p24980.1_BraPCA	ABRE	ACGTG	964	5	-	cis-acting element involved in the abscisic acid responsiveness
A04p24980.1_BraPCA	TGACG-motif	TGACG	998	5	-	cis-acting regulatory element involved in the MeJA-responsiveness
A04p25040.1_BraPCB	ABRE	ACGTG	109	5	+	cis-acting element involved in the abscisic acid responsiveness
A04p25040.1_BraPCB	ABRE	ACGTG	329	5	+	cis-acting element involved in the abscisic acid responsiveness
A04p25040.1_BraPCB	TGACG-motif	TGACG	743	5	+	cis-acting regulatory element involved in the MeJA-responsiveness
A04p25040.1_BraPCB	CGTCA-motif	CGTCA	743	5	-	cis-acting regulatory element involved in the MeJA-responsiveness
A04p25130.1_BraOIB	TGACG-motif	TGACG	743	5	+	cis-acting regulatory element involved in the MeJA-responsiveness
A04p25130.1_BraOIB	ABRE	ACGTG	109	5	+	cis-acting element involved in the abscisic acid responsiveness
A04p25130.1_BraOIB	ABRE	ACGTG	329	5	+	cis-acting element involved in the abscisic acid responsiveness
A04p25130.1_BraOIB	CGTCA-motif	CGTCA	743	5	-	cis-acting regulatory element involved in the MeJA-responsiveness
A04p25330.1_BraCXB	CGTCA-motif	CGTCA	998	5	+	cis-acting regulatory element involved in the MeJA-responsiveness
A04p25330.1_BraCXB	TGA-element	AACGAC	1243	6	+	auxin-responsive element
A04p25330.1_BraCXB	ABRE	ACGTG	964	5	-	cis-acting element involved in the abscisic acid responsiveness
A04p25330.1_BraCXB	TGACG-motif	TGACG	998	5	-	cis-acting regulatory element involved in the MeJA-responsiveness
A04p25500.1_BraTCA	CGTCA-motif	CGTCA	743	5	-	cis-acting regulatory element involved in the MeJA-responsiveness
A04p25500.1_BraTCA	ABRE	ACGTG	109	5	+	cis-acting element involved in the abscisic acid responsiveness
A04p25500.1_BraTCA	ABRE	ACGTG	329	5	+	cis-acting element involved in the abscisic acid responsiveness
A04p25500.1_BraTCA	TGACG-motif	TGACG	743	5	+	cis-acting regulatory element involved in the MeJA-responsiveness
A04p25830.1_BraBRO	CGTCA-motif	CGTCA	741	5	-	cis-acting regulatory element involved in the MeJA-responsiveness
A04p25830.1_BraBRO	TGACG-motif	TGACG	741	5	+	cis-acting regulatory element involved in the MeJA-responsiveness
A04p25830.1_BraBRO	ABRE	ACGTG	106	5	+	cis-acting element involved in the abscisic acid responsiveness
A04p25830.1_BraBRO	ABRE	ACGTG	327	5	+	cis-acting element involved in the abscisic acid responsiveness
A04p26210.1_BraCCA	TGACG-motif	TGACG	743	5	+	cis-acting regulatory element involved in the MeJA-responsiveness
A04p26210.1_BraCCA	ABRE	ACGTG	109	5	+	cis-acting element involved in the abscisic acid responsiveness
A04p26210.1_BraCCA	ABRE	ACGTG	329	5	+	cis-acting element involved in the abscisic acid responsiveness
A04p26210.1_BraCCA	CGTCA-motif	CGTCA	743	5	-	cis-acting regulatory element involved in the MeJA-responsiveness
A05p09080.1_BraCCB	ABRE	ACGTG	192	5	+	cis-acting element involved in the abscisic acid responsiveness
A05p09080.1_BraCCB	ABRE	ACGTG	1821	5	+	cis-acting element involved in the abscisic acid responsiveness
A05p09080.1_BraCCB	TGACG-motif	TGACG	909	5	-	cis-acting regulatory element involved in the MeJA-responsiveness
A05p09080.1_BraCCB	CGTCA-motif	CGTCA	909	5	+	cis-acting regulatory element involved in the MeJA-responsiveness
A05p09080.1_BraCCB	TATC-box	TATCCCA	627	7	+	cis-acting element involved in gibberellin-responsiveness
A05p09220.1_BraTUA	TCA-element	TCAGAAGAGG	948	9	-	cis-acting element involved in salicylic acid responsiveness
A05p09220.1_BraTUA	TATC-box	TATCCCA	618	7	+	cis-acting element involved in gibberellin-responsiveness
A05p09220.1_BraTUA	CGTCA-motif	CGTCA	934	5	+	cis-acting regulatory element involved in the MeJA-responsiveness
A05p09220.1_BraTUA	TGACG-motif	TGACG	934	5	-	cis-acting regulatory element involved in the MeJA-responsiveness
A05p09220.1_BraTUA	ABRE	ACGTG	173	5	+	cis-acting element involved in the abscisic acid responsiveness
A05p09220.1_BraTUA	ABRE	ACGTG	1821	5	+	cis-acting element involved in the abscisic acid responsiveness
A05p09740.1_BraCXA	TGACG-motif	TGACG	878	5	-	cis-acting regulatory element involved in the MeJA-responsiveness
A05p09740.1_BraCXA	ABRE	ACGTG	184	5	+	cis-acting element involved in the abscisic acid responsiveness
A05p09740.1_BraCXA	ABRE	ACGTG	1821	5	+	cis-acting element involved in the abscisic acid responsiveness
A05p09740.1_BraCXA	CGTCA-motif	CGTCA	878	5	+	cis-acting regulatory element involved in the MeJA-responsiveness
A05p09740.1_BraCXA	TATC-box	TATCCCA	596	7	+	cis-acting element involved in gibberellin-responsiveness
A05p09840.1_BraTUE	CGTCA-motif	CGTCA	936	5	+	cis-acting regulatory element involved in the MeJA-responsiveness
A05p09840.1_BraTUE	TATC-box	TATCCCA	620	7	+	cis-acting element involved in gibberellin-responsiveness
A05p09840.1_BraTUE	TGACG-motif	TGACG	936	5	-	cis-acting regulatory element involved in the MeJA-responsiveness
A05p09840.1_BraTUE	ABRE	ACGTG	174	5	+	cis-acting element involved in the abscisic acid responsiveness
A05p09840.1_BraTUE	ABRE	ACGTG	1820	5	+	cis-acting element involved in the abscisic acid responsiveness
A05p09840.1_BraTUE	TCA-element	TCAGAAGAGG	950	9	-	cis-acting element involved in salicylic acid responsiveness
A05p10190.1_BraCXB	TCA-element	TCAGAAGAGG	888	9	-	cis-acting element involved in salicylic acid responsiveness
A05p10190.1_BraCXB	ABRE	AACCCGG	360	7	+	cis-acting element involved in the abscisic acid responsiveness
A05p10190.1_BraCXB	ABRE	ACGTG	1821	5	+	cis-acting element involved in the abscisic acid responsiveness
A05p10190.1_BraCXB	TGACG-motif	TGACG	874	5	-	cis-acting regulatory element involved in the MeJA-responsiveness
A05p10190.1_BraCXB	TATC-box	TATCCCA	555	7	+	cis-acting element involved in gibberellin-responsiveness
A05p10190.1_BraCXB	CGTCA-motif	CGTCA	874	5	+	cis-acting regulatory element involved in the MeJA-responsiveness
A05p10240.1_BraBRO	TCA-element	TCAGAAGAGG	953	9	-	cis-acting element involved in salicylic acid responsiveness
A05p10240.1_BraBRO	ABRE	ACGTG	177	5	+	cis-acting element involved in the abscisic acid responsiveness
A05p10240.1_BraBRO	ABRE	ACGTG	1821	5	+	cis-acting element involved in the abscisic acid responsiveness
A05p10240.1_BraBRO	TGACG-motif	TGACG	939	5	-	cis-acting regulatory element involved in the MeJA-responsiveness
A05p10240.1_BraBRO	CGTCA-motif	CGTCA	939	5	+	cis-acting regulatory element involved in the MeJA-responsiveness
A05p10240.1_BraBRO	TATC-box	TATCCCA	622	7	+	cis-acting element involved in gibberellin-responsiveness
A05p10240.1_BraPCA	ABRE	ACGTG	1835	5	+	cis-acting element involved in the abscisic acid responsiveness
A05p10310.1_BraOIB	CGTCA-motif	CGTCA	867	5	+	cis-acting regulatory element involved in the MeJA-responsiveness
A05p10310.1_BraOIB	TATC-box	TATCCCA	585	7	+	cis-acting element involved in gibberellin-responsiveness
A05p10310.1_BraOIB	ABRE	ACGTG	150	5	+	cis-acting element involved in the abscisic acid responsiveness
A05p10310.1_BraOIB	ABRE	ACGTG	1821	5	+	cis-acting element involved in the abscisic acid responsiveness
A05p10310.1_BraOIB	TGACG-motif	TGACG	867	5	-	cis-acting regulatory element involved in the MeJA-responsiveness
A05p10440.1_BraPCB	ABRE	ACGTG	1821	5	+	cis-acting element involved in the abscisic acid responsiveness
A05p10710.1_BraCCA	TATC-box	TATCCCA	565	7	+	cis-acting element involved in gibberellin-responsiveness
A05p10710.1_BraCCA	CGTCA-motif	CGTCA	884	5	+	cis-acting regulatory element involved in the MeJA-responsiveness
A05p10710.1_BraCCA	ABRE	AACCCGG	370	7	+	cis-acting element involved in the abscisic acid responsiveness
A05p10710.1_BraCCA	ABRE	ACGTG	1821	5	+	cis-acting element involved in the abscisic acid responsiveness
A05p10710.1_BraCCA	TGACG-motif	TGACG	884	5	-	cis-acting regulatory element involved in the MeJA-responsiveness
A05p10710.1_BraCCA	TCA-element	TCAGAAGAGG	898	9	-	cis-acting element involved in salicylic acid responsiveness
A05p10810.1_BraTCA	TCA-element	TCAGAAGAGG	834	9	-	cis-acting element involved in salicylic acid responsiveness
A05p10810.1_BraTCA	TGACG-motif	TGACG	820	5	-	cis-acting regulatory element involved in the MeJA-responsiveness
A05p10810.1_BraTCA	ABRE	ACGTG	64	5	+	cis-acting element involved in the abscisic acid responsiveness
A05p10810.1_BraTCA	ABRE	ACGTG	1821	5	+	cis-acting element involved in the abscisic acid responsiveness
A05p10810.1_BraTCA	TATC-box	TATCCCA	501	7	+	cis-acting element involved in gibberellin-responsiveness
A05p10810.1_BraTCA	CGTCA-motif	CGTCA	820	5	+	cis-acting regulatory element involved in the MeJA-responsiveness
A05p11260.1_BraMIZ	ABRE	ACGTG	177	5	+	cis-acting element involved in the abscisic acid responsiveness
A05p11260.1_BraMIZ	ABRE	ACGTG	1821	5	+	cis-acting element involved in the abscisic acid responsiveness
A05p11260.1_BraMIZ	TGACG-motif	TGACG	939	5	-	cis-acting regulatory element involved in the MeJA-responsiveness
A05p11260.1_BraMIZ	TATC-box	TATCCCA	622	7	+	cis-acting element involved in gibberellin-responsiveness
A05p11260.1_BraMIZ	CGTCA-motif	CGTCA	939	5	+	cis-acting regulatory element involved in the MeJA-responsiveness
A05p11260.1_BraMIZ	TCA-element	TCAGAAGAGG	953	9	-	cis-acting element involved in salicylic acid responsiveness
A06p01230.1_BraBRO	TCA-element	TCAGAAGAGG	237	9	+	cis-acting element involved in salicylic acid responsiveness
A06p01230.1_BraBRO	CGTCA-motif	CGTCA	1162	5	-	cis-acting regulatory element involved in the MeJA-responsiveness
A06p01230.1_BraBRO	TGA-element	AACGAC	433	6	-	auxin-responsive element
A06p01230.1_BraBRO	TGACG-motif	TGACG	1162	5	+	cis-acting regulatory element involved in the MeJA-responsiveness
A06p01950.1_BraTUA	CGTCA-motif	CGTCA	691	5	+	cis-acting regulatory element involved in the MeJA-responsiveness
A06p01950.1_BraTUA	CGTCA-motif	CGTCA	1157	5	-	cis-acting regulatory element involved in the MeJA-responsiveness
A06p01950.1_BraTUA	ABRE	ACGTG	146	5	+	cis-acting element involved in the abscisic acid responsiveness
A06p01950.1_BraTUA	TGACG-motif	TGACG	691	5	-	cis-acting regulatory element involved in the MeJA-responsiveness
A06p01950.1_BraTUA	TGACG-motif	TGACG	1157	5	+	cis-acting regulatory element involved in the MeJA-responsiveness
A06p01950.1_BraTUA	P-box	CCTTTTG	388	7	-	gibberellin-responsive element
A06p02040.1_BraCXA	CGTCA-motif	CGTCA	691	5	+	cis-acting regulatory element involved in the MeJA-responsiveness
A06p02040.1_BraCXA	CGTCA-motif	CGTCA	1157	5	-	cis-acting regulatory element involved in the MeJA-responsiveness
A06p02040.1_BraCXA	TGACG-motif	TGACG	691	5	-	cis-acting regulatory element involved in the MeJA-responsiveness
A06p02040.1_BraCXA	TGACG-motif	TGACG	1157	5	+	cis-acting regulatory element involved in the MeJA-responsiveness
A06p02040.1_BraCXA	ABRE	ACGTG	151	5	+	cis-acting element involved in the abscisic acid responsiveness
A06p02040.1_BraCXA	P-box	CCTTTTG	393	7	-	gibberellin-responsive element
A06p02090.1_BraMIZ	P-box	CCTTTTG	277	7	-	gibberellin-responsive element
A06p02090.1_BraMIZ	P-box	CCTTTTG	1062	7	-	gibberellin-responsive element
A06p02090.1_BraMIZ	TCA-element	CCATCTTTTT	82	9	+	cis-acting element involved in salicylic acid responsiveness
A06p02090.1_BraMIZ	TCA-element	CCATCTTTTT	483	9	+	cis-acting element involved in salicylic acid responsiveness
A06p02090.1_BraMIZ	TCA-element	CCATCTTTTT	870	9	+	cis-acting element involved in salicylic acid responsiveness
A06p02090.1_BraMIZ	CGTCA-motif	CGTCA	1158	5	-	cis-acting regulatory element involved in the MeJA-responsiveness
A06p02090.1_BraMIZ	TGACG-motif	TGACG	1158	5	+	cis-acting regulatory element involved in the MeJA-responsiveness
A06p02090.1_BraMIZ	AuxRR-core	GGTCCAT	679	7	+	cis-acting regulatory element involved in auxin responsiveness
A06p02090.1_BraMIZ	ABRE	GCAACGTGTC	218	9	+	cis-acting element involved in the abscisic acid responsiveness
A06p02090.1_BraMIZ	ABRE	CACGTG	220	6	+	cis-acting element involved in the abscisic acid responsiveness
A06p02090.1_BraMIZ	ABRE	ACGTG	221	5	+	cis-acting element involved in the abscisic acid responsiveness
A06p02090.1_BraMIZ	ABRE	GCAACGTGTC	615	9	+	cis-acting element involved in the abscisic acid responsiveness
A06p02090.1_BraMIZ	ABRE	CACGTG	617	6	+	cis-acting element involved in the abscisic acid responsiveness
A06p02090.1_BraMIZ	ABRE	ACGTG	618	5	+	cis-acting element involved in the abscisic acid responsiveness
A06p02090.1_BraMIZ	ABRE	GCAACGTGTC	1003	9	+	cis-acting element involved in the abscisic acid responsiveness
A06p02090.1_BraMIZ	ABRE	CACGTG	1005	6	-	cis-acting element involved in the abscisic acid responsiveness
A06p02090.1_BraMIZ	ABRE	ACGTG	1006	5	+	cis-acting element involved in the abscisic acid responsiveness
A06p02110.1_BraOIB	P-box	CCTTTTG	373	7	-	gibberellin-responsive element
A06p02110.1_BraOIB	ABRE	ACGTG	131	5	+	cis-acting element involved in the abscisic acid responsiveness
A06p02110.1_BraOIB	TGACG-motif	TGACG	692	5	-	cis-acting regulatory element involved in the MeJA-responsiveness
A06p02110.1_BraOIB	TGACG-motif	TGACG	1158	5	+	cis-acting regulatory element involved in the MeJA-responsiveness
A06p02110.1_BraOIB	CGTCA-motif	CGTCA	692	5	+	cis-acting regulatory element involved in the MeJA-responsiveness
A06p02110.1_BraOIB	CGTCA-motif	CGTCA	1158	5	-	cis-acting regulatory element involved in the MeJA-responsiveness
A06p02150.1_BraCXB	P-box	CCTTTTG	395	7	-	gibberellin-responsive element
A06p02150.1_BraCXB	TGACG-motif	TGACG	693	5	-	cis-acting regulatory element involved in the MeJA-responsiveness
A06p02150.1_BraCXB	TGACG-motif	TGACG	1159	5	+	cis-acting regulatory element involved in the MeJA-responsiveness
A06p02150.1_BraCXB	ABRE	ACGTG	153	5	+	cis-acting element involved in the abscisic acid responsiveness
A06p02150.1_BraCXB	CGTCA-motif	CGTCA	693	5	+	cis-acting regulatory element involved in the MeJA-responsiveness
A06p02150.1_BraCXB	CGTCA-motif	CGTCA	1159	5	-	cis-acting regulatory element involved in the MeJA-responsiveness
A06p02190.1_BraCCA	CGTCA-motif	CGTCA	1161	5	-	cis-acting regulatory element involved in the MeJA-responsiveness
A06p02190.1_BraCCA	TGA-element	AACGAC	268	6	-	auxin-responsive element
A06p02190.1_BraCCA	ABRE	GCAACGTGTC	357	9	+	cis-acting element involved in the abscisic acid responsiveness
A06p02190.1_BraCCA	ABRE	CACGTG	359	6	+	cis-acting element involved in the abscisic acid responsiveness
A06p02190.1_BraCCA	ABRE	ACGTG	360	5	+	cis-acting element involved in the abscisic acid responsiveness
A06p02190.1_BraCCA	ABRE	GCAACGTGTC	762	9	+	cis-acting element involved in the abscisic acid responsiveness
A06p02190.1_BraCCA	ABRE	CACGTG	764	6	+	cis-acting element involved in the abscisic acid responsiveness
A06p02190.1_BraCCA	ABRE	ACGTG	765	5	+	cis-acting element involved in the abscisic acid responsiveness
A06p02190.1_BraCCA	ABRE	GCAACGTGTC	1006	9	+	cis-acting element involved in the abscisic acid responsiveness
A06p02190.1_BraCCA	ABRE	CACGTG	1008	6	-	cis-acting element involved in the abscisic acid responsiveness
A06p02190.1_BraCCA	ABRE	ACGTG	1009	5	+	cis-acting element involved in the abscisic acid responsiveness
A06p02190.1_BraCCA	AuxRR-core	GGTCCAT	421	7	+	cis-acting regulatory element involved in auxin responsiveness
A06p02190.1_BraCCA	TGACG-motif	TGACG	1161	5	+	cis-acting regulatory element involved in the MeJA-responsiveness
A06p02190.1_BraCCA	TCA-element	CCATCTTTTT	221	9	+	cis-acting element involved in salicylic acid responsiveness
A06p02190.1_BraCCA	TCA-element	CCATCTTTTT	625	9	+	cis-acting element involved in salicylic acid responsiveness
A06p02190.1_BraCCA	TCA-element	CCATCTTTTT	869	9	+	cis-acting element involved in salicylic acid responsiveness
A06p02190.1_BraCCA	P-box	CCTTTTG	14	7	-	gibberellin-responsive element
A06p02190.1_BraCCA	P-box	CCTTTTG	1065	7	-	gibberellin-responsive element
A06p02210.1_BraTUE	P-box	CCTTTTG	259	7	-	gibberellin-responsive element
A06p02210.1_BraTUE	P-box	CCTTTTG	1065	7	-	gibberellin-responsive element
A06p02210.1_BraTUE	TCA-element	CCATCTTTTT	64	9	+	cis-acting element involved in salicylic acid responsiveness
A06p02210.1_BraTUE	TCA-element	CCATCTTTTT	467	9	+	cis-acting element involved in salicylic acid responsiveness
A06p02210.1_BraTUE	TCA-element	CCATCTTTTT	869	9	+	cis-acting element involved in salicylic acid responsiveness
A06p02210.1_BraTUE	AuxRR-core	GGTCCAT	666	7	+	cis-acting regulatory element involved in auxin responsiveness
A06p02210.1_BraTUE	ABRE	GCAACGTGTC	200	9	+	cis-acting element involved in the abscisic acid responsiveness
A06p02210.1_BraTUE	ABRE	CACGTG	202	6	+	cis-acting element involved in the abscisic acid responsiveness
A06p02210.1_BraTUE	ABRE	ACGTG	203	5	+	cis-acting element involved in the abscisic acid responsiveness
A06p02210.1_BraTUE	ABRE	GCAACGTGTC	602	9	+	cis-acting element involved in the abscisic acid responsiveness
A06p02210.1_BraTUE	ABRE	CACGTG	604	6	+	cis-acting element involved in the abscisic acid responsiveness
A06p02210.1_BraTUE	ABRE	ACGTG	605	5	+	cis-acting element involved in the abscisic acid responsiveness
A06p02210.1_BraTUE	ABRE	GCAACGTGTC	1006	9	+	cis-acting element involved in the abscisic acid responsiveness
A06p02210.1_BraTUE	ABRE	CACGTG	1008	6	-	cis-acting element involved in the abscisic acid responsiveness
A06p02210.1_BraTUE	ABRE	ACGTG	1009	5	+	cis-acting element involved in the abscisic acid responsiveness
A06p02210.1_BraTUE	TGACG-motif	TGACG	1161	5	+	cis-acting regulatory element involved in the MeJA-responsiveness
A06p02210.1_BraTUE	TGA-element	AACGAC	513	6	-	auxin-responsive element
A06p02210.1_BraTUE	CGTCA-motif	CGTCA	1161	5	-	cis-acting regulatory element involved in the MeJA-responsiveness
A06p02220.1_BraCCB	CGTCA-motif	CGTCA	1143	5	-	cis-acting regulatory element involved in the MeJA-responsiveness
A06p02220.1_BraCCB	TGACG-motif	TGACG	1143	5	+	cis-acting regulatory element involved in the MeJA-responsiveness
A06p02220.1_BraCCB	ABRE	GCAACGTGTC	520	9	+	cis-acting element involved in the abscisic acid responsiveness
A06p02220.1_BraCCB	ABRE	CACGTG	522	6	+	cis-acting element involved in the abscisic acid responsiveness
A06p02220.1_BraCCB	ABRE	ACGTG	523	5	+	cis-acting element involved in the abscisic acid responsiveness
A06p02220.1_BraCCB	ABRE	GCAACGTGTC	746	9	+	cis-acting element involved in the abscisic acid responsiveness
A06p02220.1_BraCCB	ABRE	CACGTG	748	6	+	cis-acting element involved in the abscisic acid responsiveness
A06p02220.1_BraCCB	ABRE	ACGTG	749	5	+	cis-acting element involved in the abscisic acid responsiveness
A06p02220.1_BraCCB	ABRE	GCAACGTGTC	988	9	+	cis-acting element involved in the abscisic acid responsiveness
A06p02220.1_BraCCB	ABRE	CACGTG	990	6	+	cis-acting element involved in the abscisic acid responsiveness
A06p02220.1_BraCCB	ABRE	ACGTG	991	5	+	cis-acting element involved in the abscisic acid responsiveness
A06p02220.1_BraCCB	TCA-element	CCATCTTTTT	123	9	+	cis-acting element involved in salicylic acid responsiveness
A06p02220.1_BraCCB	TCA-element	CCATCTTTTT	328	9	+	cis-acting element involved in salicylic acid responsiveness
A06p02220.1_BraCCB	TCA-element	CCATCTTTTT	611	9	+	cis-acting element involved in salicylic acid responsiveness
A06p02220.1_BraCCB	TCA-element	CCATCTTTTT	880	9	+	cis-acting element involved in salicylic acid responsiveness
A06p02250.1_BraTUE	CGTCA-motif	CGTCA	1157	5	-	cis-acting regulatory element involved in the MeJA-responsiveness
A06p02250.1_BraTUE	TGA-element	AACGAC	107	6	-	auxin-responsive element
A06p02250.1_BraTUE	TGA-element	AACGAC	509	6	-	auxin-responsive element
A06p02250.1_BraTUE	TGACG-motif	TGACG	1157	5	+	cis-acting regulatory element involved in the MeJA-responsiveness
A06p02250.1_BraTUE	ABRE	GCAACGTGTC	196	9	+	cis-acting element involved in the abscisic acid responsiveness
A06p02250.1_BraTUE	ABRE	CACGTG	198	6	+	cis-acting element involved in the abscisic acid responsiveness
A06p02250.1_BraTUE	ABRE	ACGTG	199	5	+	cis-acting element involved in the abscisic acid responsiveness
A06p02250.1_BraTUE	ABRE	GCAACGTGTC	598	9	+	cis-acting element involved in the abscisic acid responsiveness
A06p02250.1_BraTUE	ABRE	CACGTG	600	6	+	cis-acting element involved in the abscisic acid responsiveness
A06p02250.1_BraTUE	ABRE	ACGTG	601	5	+	cis-acting element involved in the abscisic acid responsiveness
A06p02250.1_BraTUE	ABRE	GCAACGTGTC	1002	9	+	cis-acting element involved in the abscisic acid responsiveness
A06p02250.1_BraTUE	ABRE	CACGTG	1004	6	-	cis-acting element involved in the abscisic acid responsiveness
A06p02250.1_BraTUE	ABRE	ACGTG	1005	5	+	cis-acting element involved in the abscisic acid responsiveness
A06p02250.1_BraTUE	AuxRR-core	GGTCCAT	662	7	+	cis-acting regulatory element involved in auxin responsiveness
A06p02250.1_BraTUE	TCA-element	CCATCTTTTT	60	9	+	cis-acting element involved in salicylic acid responsiveness
A06p02250.1_BraTUE	TCA-element	CCATCTTTTT	463	9	+	cis-acting element involved in salicylic acid responsiveness
A06p02250.1_BraTUE	TCA-element	CCATCTTTTT	865	9	+	cis-acting element involved in salicylic acid responsiveness
A06p02250.1_BraTUE	P-box	CCTTTTG	255	7	-	gibberellin-responsive element
A06p02250.1_BraTUE	P-box	CCTTTTG	1061	7	-	gibberellin-responsive element
A06p02350.1_BraTCA	TCA-element	CCATCTTTTT	221	9	+	cis-acting element involved in salicylic acid responsiveness
A06p02350.1_BraTCA	TCA-element	CCATCTTTTT	625	9	+	cis-acting element involved in salicylic acid responsiveness
A06p02350.1_BraTCA	TCA-element	CCATCTTTTT	869	9	+	cis-acting element involved in salicylic acid responsiveness
A06p02350.1_BraTCA	P-box	CCTTTTG	13	7	-	gibberellin-responsive element
A06p02350.1_BraTCA	P-box	CCTTTTG	1065	7	-	gibberellin-responsive element
A06p02350.1_BraTCA	CGTCA-motif	CGTCA	1161	5	-	cis-acting regulatory element involved in the MeJA-responsiveness
A06p02350.1_BraTCA	TGA-element	AACGAC	268	6	-	auxin-responsive element
A06p02350.1_BraTCA	TGACG-motif	TGACG	1161	5	+	cis-acting regulatory element involved in the MeJA-responsiveness
A06p02350.1_BraTCA	ABRE	GCAACGTGTC	357	9	+	cis-acting element involved in the abscisic acid responsiveness
A06p02350.1_BraTCA	ABRE	CACGTG	359	6	+	cis-acting element involved in the abscisic acid responsiveness
A06p02350.1_BraTCA	ABRE	ACGTG	360	5	+	cis-acting element involved in the abscisic acid responsiveness
A06p02350.1_BraTCA	ABRE	GCAACGTGTC	762	9	+	cis-acting element involved in the abscisic acid responsiveness
A06p02350.1_BraTCA	ABRE	CACGTG	764	6	+	cis-acting element involved in the abscisic acid responsiveness
A06p02350.1_BraTCA	ABRE	ACGTG	765	5	+	cis-acting element involved in the abscisic acid responsiveness
A06p02350.1_BraTCA	ABRE	GCAACGTGTC	1006	9	+	cis-acting element involved in the abscisic acid responsiveness
A06p02350.1_BraTCA	ABRE	CACGTG	1008	6	-	cis-acting element involved in the abscisic acid responsiveness
A06p02350.1_BraTCA	ABRE	ACGTG	1009	5	+	cis-acting element involved in the abscisic acid responsiveness
A06p02350.1_BraTCA	AuxRR-core	GGTCCAT	421	7	+	cis-acting regulatory element involved in auxin responsiveness
A06p02380.1_BraPCA	CGTCA-motif	CGTCA	695	5	+	cis-acting regulatory element involved in the MeJA-responsiveness
A06p02380.1_BraPCA	CGTCA-motif	CGTCA	1161	5	-	cis-acting regulatory element involved in the MeJA-responsiveness
A06p02380.1_BraPCA	TGACG-motif	TGACG	695	5	-	cis-acting regulatory element involved in the MeJA-responsiveness
A06p02380.1_BraPCA	TGACG-motif	TGACG	1161	5	+	cis-acting regulatory element involved in the MeJA-responsiveness
A06p02380.1_BraPCA	ABRE	ACGTG	148	5	+	cis-acting element involved in the abscisic acid responsiveness
A06p02380.1_BraPCA	P-box	CCTTTTG	390	7	-	gibberellin-responsive element
A06p02520.1_BraPCB	P-box	CCTTTTG	239	7	-	gibberellin-responsive element
A06p02520.1_BraPCB	P-box	CCTTTTG	1047	7	-	gibberellin-responsive element
A06p02520.1_BraPCB	TCA-element	CCATCTTTTT	45	9	+	cis-acting element involved in salicylic acid responsiveness
A06p02520.1_BraPCB	TCA-element	CCATCTTTTT	447	9	+	cis-acting element involved in salicylic acid responsiveness
A06p02520.1_BraPCB	TCA-element	CCATCTTTTT	851	9	+	cis-acting element involved in salicylic acid responsiveness
A06p02520.1_BraPCB	AuxRR-core	GGTCCAT	647	7	+	cis-acting regulatory element involved in auxin responsiveness
A06p02520.1_BraPCB	ABRE	GCAACGTGTC	180	9	+	cis-acting element involved in the abscisic acid responsiveness
A06p02520.1_BraPCB	ABRE	CACGTG	182	6	+	cis-acting element involved in the abscisic acid responsiveness
A06p02520.1_BraPCB	ABRE	ACGTG	183	5	+	cis-acting element involved in the abscisic acid responsiveness
A06p02520.1_BraPCB	ABRE	GCAACGTGTC	583	9	+	cis-acting element involved in the abscisic acid responsiveness
A06p02520.1_BraPCB	ABRE	CACGTG	585	6	+	cis-acting element involved in the abscisic acid responsiveness
A06p02520.1_BraPCB	ABRE	ACGTG	586	5	+	cis-acting element involved in the abscisic acid responsiveness
A06p02520.1_BraPCB	ABRE	GCAACGTGTC	988	9	+	cis-acting element involved in the abscisic acid responsiveness
A06p02520.1_BraPCB	ABRE	CACGTG	990	6	+	cis-acting element involved in the abscisic acid responsiveness
A06p02520.1_BraPCB	ABRE	ACGTG	991	5	+	cis-acting element involved in the abscisic acid responsiveness
A06p02520.1_BraPCB	TGACG-motif	TGACG	1143	5	+	cis-acting regulatory element involved in the MeJA-responsiveness
A06p02520.1_BraPCB	TGA-element	AACGAC	494	6	-	auxin-responsive element
A06p02520.1_BraPCB	CGTCA-motif	CGTCA	1143	5	-	cis-acting regulatory element involved in the MeJA-responsiveness
A06p19870.1_BraCXA	TCA-element	CCATCTTTTT	1361	9	-	cis-acting element involved in salicylic acid responsiveness
A06p19870.1_BraCXA	TGA-element	AACGAC	1240	6	+	auxin-responsive element
A06p19870.1_BraCXA	TGA-element	AACGAC	1944	6	+	auxin-responsive element
A06p20010.1_BraCCB	TCA-element	TCAGAAGAGG	671	9	+	cis-acting element involved in salicylic acid responsiveness
A06p20010.1_BraCCB	TCA-element	CCATCTTTTT	1361	9	-	cis-acting element involved in salicylic acid responsiveness
A06p20010.1_BraCCB	CGTCA-motif	CGTCA	466	5	-	cis-acting regulatory element involved in the MeJA-responsiveness
A06p20010.1_BraCCB	CGTCA-motif	CGTCA	524	5	-	cis-acting regulatory element involved in the MeJA-responsiveness
A06p20010.1_BraCCB	TGA-element	AACGAC	1240	6	+	auxin-responsive element
A06p20010.1_BraCCB	TGA-element	AACGAC	1944	6	+	auxin-responsive element
A06p20010.1_BraCCB	TGACG-motif	TGACG	466	5	+	cis-acting regulatory element involved in the MeJA-responsiveness
A06p20010.1_BraCCB	TGACG-motif	TGACG	524	5	+	cis-acting regulatory element involved in the MeJA-responsiveness
A06p20010.1_BraCCB	ABRE	AACCCGG	618	7	+	cis-acting element involved in the abscisic acid responsiveness
A06p20010.1_BraCCB	ABRE	CGCACGTGTC	1078	9	-	cis-acting element involved in the abscisic acid responsiveness
A06p20010.1_BraCCB	ABRE	CACGTG	1080	6	-	cis-acting element involved in the abscisic acid responsiveness
A06p20010.1_BraCCB	ABRE	ACGTG	1081	5	+	cis-acting element involved in the abscisic acid responsiveness
A06p20410.1_BraTUE	TGA-element	AACGAC	1172	6	+	auxin-responsive element
A06p20410.1_BraTUE	TGA-element	AACGAC	1926	6	+	auxin-responsive element
A06p20700.1_BraBRO	TCA-element	CCATCTTTTT	1361	9	-	cis-acting element involved in salicylic acid responsiveness
A06p20700.1_BraBRO	TGA-element	AACGAC	1240	6	+	auxin-responsive element
A06p20700.1_BraBRO	TGA-element	AACGAC	1944	6	+	auxin-responsive element
A06p20910.1_BraCXB	TCA-element	CCATCTTTTT	1361	9	-	cis-acting element involved in salicylic acid responsiveness
A06p20910.1_BraCXB	TGA-element	AACGAC	1240	6	+	auxin-responsive element
A06p20910.1_BraCXB	TGA-element	AACGAC	1944	6	+	auxin-responsive element
A06p21300.1_BraTUA	P-box	CCTTTTG	1909	7	-	gibberellin-responsive element
A06p21370.1_BraOIB	P-box	CCTTTTG	1909	7	-	gibberellin-responsive element
A06p21370.1_BraOIB	TGA-element	AACGAC	1161	6	+	auxin-responsive element
A06p21490.1_BraCCA	TCA-element	CCATCTTTTT	1361	9	-	cis-acting element involved in salicylic acid responsiveness
A06p21490.1_BraCCA	TGA-element	AACGAC	1240	6	+	auxin-responsive element
A06p21490.1_BraCCA	TGA-element	AACGAC	1944	6	+	auxin-responsive element
A06p21630.1_BraPCA	TGA-element	AACGAC	1240	6	+	auxin-responsive element
A06p21630.1_BraPCA	TGA-element	AACGAC	1944	6	+	auxin-responsive element
A06p21630.1_BraPCA	TCA-element	CCATCTTTTT	1361	9	-	cis-acting element involved in salicylic acid responsiveness
A06p21760.1_BraTCA	TGACG-motif	TGACG	466	5	+	cis-acting regulatory element involved in the MeJA-responsiveness
A06p21760.1_BraTCA	TGACG-motif	TGACG	524	5	+	cis-acting regulatory element involved in the MeJA-responsiveness
A06p21760.1_BraTCA	ABRE	AACCCGG	618	7	+	cis-acting element involved in the abscisic acid responsiveness
A06p21760.1_BraTCA	ABRE	CGCACGTGTC	1078	9	-	cis-acting element involved in the abscisic acid responsiveness
A06p21760.1_BraTCA	ABRE	CACGTG	1080	6	-	cis-acting element involved in the abscisic acid responsiveness
A06p21760.1_BraTCA	ABRE	ACGTG	1081	5	+	cis-acting element involved in the abscisic acid responsiveness
A06p21760.1_BraTCA	TGA-element	AACGAC	1240	6	+	auxin-responsive element
A06p21760.1_BraTCA	TGA-element	AACGAC	1944	6	+	auxin-responsive element
A06p21760.1_BraTCA	CGTCA-motif	CGTCA	466	5	-	cis-acting regulatory element involved in the MeJA-responsiveness
A06p21760.1_BraTCA	CGTCA-motif	CGTCA	524	5	-	cis-acting regulatory element involved in the MeJA-responsiveness
A06p21760.1_BraTCA	TCA-element	TCAGAAGAGG	671	9	+	cis-acting element involved in salicylic acid responsiveness
A06p21760.1_BraTCA	TCA-element	CCATCTTTTT	1361	9	-	cis-acting element involved in salicylic acid responsiveness
A06p21950.1_BraPCB	TCA-element	CCATCTTTTT	1361	9	-	cis-acting element involved in salicylic acid responsiveness
A06p21950.1_BraPCB	TGA-element	AACGAC	1240	6	+	auxin-responsive element
A06p21950.1_BraPCB	TGA-element	AACGAC	1944	6	+	auxin-responsive element
A08p02120.1_BraCXA	P-box	CCTTTTG	465	7	+	gibberellin-responsive element
A08p02120.1_BraCXA	P-box	CCTTTTG	531	7	+	gibberellin-responsive element
A08p02120.1_BraCXA	CGTCA-motif	CGTCA	33	5	-	cis-acting regulatory element involved in the MeJA-responsiveness
A08p02120.1_BraCXA	CGTCA-motif	CGTCA	1431	5	+	cis-acting regulatory element involved in the MeJA-responsiveness
A08p02120.1_BraCXA	ABRE	ACGTG	366	5	-	cis-acting element involved in the abscisic acid responsiveness
A08p02120.1_BraCXA	ABRE	ACGTG	1211	5	-	cis-acting element involved in the abscisic acid responsiveness
A08p02120.1_BraCXA	TGACG-motif	TGACG	33	5	+	cis-acting regulatory element involved in the MeJA-responsiveness
A08p02120.1_BraCXA	TGACG-motif	TGACG	1431	5	-	cis-acting regulatory element involved in the MeJA-responsiveness
A08p02160.1_BraCCB	P-box	CCTTTTG	465	7	+	gibberellin-responsive element
A08p02160.1_BraCCB	P-box	CCTTTTG	531	7	+	gibberellin-responsive element
A08p02160.1_BraCCB	CGTCA-motif	CGTCA	33	5	-	cis-acting regulatory element involved in the MeJA-responsiveness
A08p02160.1_BraCCB	CGTCA-motif	CGTCA	1431	5	+	cis-acting regulatory element involved in the MeJA-responsiveness
A08p02160.1_BraCCB	TGACG-motif	TGACG	33	5	+	cis-acting regulatory element involved in the MeJA-responsiveness
A08p02160.1_BraCCB	TGACG-motif	TGACG	1431	5	-	cis-acting regulatory element involved in the MeJA-responsiveness
A08p02160.1_BraCCB	ABRE	ACGTG	366	5	-	cis-acting element involved in the abscisic acid responsiveness
A08p02160.1_BraCCB	ABRE	ACGTG	1211	5	-	cis-acting element involved in the abscisic acid responsiveness
A08p02310.1_BraCCA	CGTCA-motif	CGTCA	1386	5	+	cis-acting regulatory element involved in the MeJA-responsiveness
A08p02310.1_BraCCA	ABRE	ACGTG	327	5	-	cis-acting element involved in the abscisic acid responsiveness
A08p02310.1_BraCCA	ABRE	ACGTG	1166	5	-	cis-acting element involved in the abscisic acid responsiveness
A08p02310.1_BraCCA	TGACG-motif	TGACG	1386	5	-	cis-acting regulatory element involved in the MeJA-responsiveness
A08p02310.1_BraCCA	P-box	CCTTTTG	426	7	+	gibberellin-responsive element
A08p02310.1_BraCCA	P-box	CCTTTTG	492	7	+	gibberellin-responsive element
A08p02420.1_BraTUE	P-box	CCTTTTG	458	7	+	gibberellin-responsive element
A08p02420.1_BraTUE	P-box	CCTTTTG	524	7	+	gibberellin-responsive element
A08p02420.1_BraTUE	CGTCA-motif	CGTCA	1417	5	+	cis-acting regulatory element involved in the MeJA-responsiveness
A08p02420.1_BraTUE	ABRE	ACGTG	359	5	-	cis-acting element involved in the abscisic acid responsiveness
A08p02420.1_BraTUE	ABRE	ACGTG	1197	5	-	cis-acting element involved in the abscisic acid responsiveness
A08p02420.1_BraTUE	TGACG-motif	TGACG	1417	5	-	cis-acting regulatory element involved in the MeJA-responsiveness
A08p02470.1_BraOIB	TGACG-motif	TGACG	27	5	+	cis-acting regulatory element involved in the MeJA-responsiveness
A08p02470.1_BraOIB	TGACG-motif	TGACG	1425	5	-	cis-acting regulatory element involved in the MeJA-responsiveness
A08p02470.1_BraOIB	ABRE	ACGTG	360	5	-	cis-acting element involved in the abscisic acid responsiveness
A08p02470.1_BraOIB	ABRE	ACGTG	1205	5	-	cis-acting element involved in the abscisic acid responsiveness
A08p02470.1_BraOIB	CGTCA-motif	CGTCA	27	5	-	cis-acting regulatory element involved in the MeJA-responsiveness
A08p02470.1_BraOIB	CGTCA-motif	CGTCA	1425	5	+	cis-acting regulatory element involved in the MeJA-responsiveness
A08p02470.1_BraOIB	P-box	CCTTTTG	459	7	+	gibberellin-responsive element
A08p02470.1_BraOIB	P-box	CCTTTTG	525	7	+	gibberellin-responsive element
A08p02490.1_BraTUA	P-box	CCTTTTG	416	7	+	gibberellin-responsive element
A08p02490.1_BraTUA	P-box	CCTTTTG	482	7	+	gibberellin-responsive element
A08p02490.1_BraTUA	CGTCA-motif	CGTCA	1375	5	+	cis-acting regulatory element involved in the MeJA-responsiveness
A08p02490.1_BraTUA	ABRE	ACGTG	317	5	-	cis-acting element involved in the abscisic acid responsiveness
A08p02490.1_BraTUA	ABRE	ACGTG	1155	5	-	cis-acting element involved in the abscisic acid responsiveness
A08p02490.1_BraTUA	TGACG-motif	TGACG	1375	5	-	cis-acting regulatory element involved in the MeJA-responsiveness
A08p02560.1_BraPCB	ABRE	AACCCGG	762	7	+	cis-acting element involved in the abscisic acid responsiveness
A08p02560.1_BraPCB	TGA-element	AACGAC	1354	6	+	auxin-responsive element
A08p02620.1_BraPCA	P-box	CCTTTTG	465	7	+	gibberellin-responsive element
A08p02620.1_BraPCA	P-box	CCTTTTG	531	7	+	gibberellin-responsive element
A08p02620.1_BraPCA	CGTCA-motif	CGTCA	33	5	-	cis-acting regulatory element involved in the MeJA-responsiveness
A08p02620.1_BraPCA	CGTCA-motif	CGTCA	1431	5	+	cis-acting regulatory element involved in the MeJA-responsiveness
A08p02620.1_BraPCA	ABRE	ACGTG	366	5	-	cis-acting element involved in the abscisic acid responsiveness
A08p02620.1_BraPCA	ABRE	ACGTG	1211	5	-	cis-acting element involved in the abscisic acid responsiveness
A08p02620.1_BraPCA	TGACG-motif	TGACG	33	5	+	cis-acting regulatory element involved in the MeJA-responsiveness
A08p02620.1_BraPCA	TGACG-motif	TGACG	1431	5	-	cis-acting regulatory element involved in the MeJA-responsiveness
A08p15010.1_BraPCA	TCA-element	CCATCTTTTT	195	9	+	cis-acting element involved in salicylic acid responsiveness
A08p15010.1_BraPCA	TGACG-motif	TGACG	154	5	+	cis-acting regulatory element involved in the MeJA-responsiveness
A08p15010.1_BraPCA	ABRE	ACGTG	151	5	+	cis-acting element involved in the abscisic acid responsiveness
A08p15010.1_BraPCA	ABRE	ACGTG	531	5	-	cis-acting element involved in the abscisic acid responsiveness
A08p15010.1_BraPCA	TGA-element	AACGAC	961	6	-	auxin-responsive element
A08p15010.1_BraPCA	CGTCA-motif	CGTCA	154	5	-	cis-acting regulatory element involved in the MeJA-responsiveness
A08p15360.1_BraCXA	TCA-element	CCATCTTTTT	199	9	+	cis-acting element involved in salicylic acid responsiveness
A08p15360.1_BraCXA	TGACG-motif	TGACG	158	5	+	cis-acting regulatory element involved in the MeJA-responsiveness
A08p15360.1_BraCXA	ABRE	ACGTG	155	5	+	cis-acting element involved in the abscisic acid responsiveness
A08p15360.1_BraCXA	ABRE	ACGTG	535	5	-	cis-acting element involved in the abscisic acid responsiveness
A08p15360.1_BraCXA	TGA-element	AACGAC	964	6	-	auxin-responsive element
A08p15360.1_BraCXA	CGTCA-motif	CGTCA	158	5	-	cis-acting regulatory element involved in the MeJA-responsiveness
A08p15750.1_BraMIZ	CGTCA-motif	CGTCA	164	5	-	cis-acting regulatory element involved in the MeJA-responsiveness
A08p15750.1_BraMIZ	TGA-element	AACGAC	964	6	-	auxin-responsive element
A08p15750.1_BraMIZ	ABRE	ACGTG	161	5	+	cis-acting element involved in the abscisic acid responsiveness
A08p15750.1_BraMIZ	ABRE	ACGTG	541	5	-	cis-acting element involved in the abscisic acid responsiveness
A08p15750.1_BraMIZ	TGACG-motif	TGACG	164	5	+	cis-acting regulatory element involved in the MeJA-responsiveness
A08p15750.1_BraMIZ	TCA-element	CCATCTTTTT	205	9	+	cis-acting element involved in salicylic acid responsiveness
A08p16060.1_BraCCB	CGTCA-motif	CGTCA	155	5	-	cis-acting regulatory element involved in the MeJA-responsiveness
A08p16060.1_BraCCB	TGA-element	AACGAC	961	6	-	auxin-responsive element
A08p16060.1_BraCCB	ABRE	ACGTG	152	5	+	cis-acting element involved in the abscisic acid responsiveness
A08p16060.1_BraCCB	ABRE	ACGTG	532	5	-	cis-acting element involved in the abscisic acid responsiveness
A08p16060.1_BraCCB	TGACG-motif	TGACG	155	5	+	cis-acting regulatory element involved in the MeJA-responsiveness
A08p16060.1_BraCCB	TCA-element	CCATCTTTTT	196	9	+	cis-acting element involved in salicylic acid responsiveness
A08p16760.1_BraTCA	CGTCA-motif	CGTCA	158	5	-	cis-acting regulatory element involved in the MeJA-responsiveness
A08p16760.1_BraTCA	TGA-element	AACGAC	964	6	-	auxin-responsive element
A08p16760.1_BraTCA	TGACG-motif	TGACG	158	5	+	cis-acting regulatory element involved in the MeJA-responsiveness
A08p16760.1_BraTCA	ABRE	ACGTG	155	5	+	cis-acting element involved in the abscisic acid responsiveness
A08p16760.1_BraTCA	ABRE	ACGTG	535	5	-	cis-acting element involved in the abscisic acid responsiveness
A08p16760.1_BraTCA	TCA-element	CCATCTTTTT	199	9	+	cis-acting element involved in salicylic acid responsiveness
A08p17110.1_BraCXB	TCA-element	CCATCTTTTT	194	9	+	cis-acting element involved in salicylic acid responsiveness
A08p17110.1_BraCXB	TGACG-motif	TGACG	153	5	+	cis-acting regulatory element involved in the MeJA-responsiveness
A08p17110.1_BraCXB	ABRE	ACGTG	150	5	+	cis-acting element involved in the abscisic acid responsiveness
A08p17110.1_BraCXB	ABRE	ACGTG	530	5	-	cis-acting element involved in the abscisic acid responsiveness
A08p17110.1_BraCXB	CGTCA-motif	CGTCA	153	5	-	cis-acting regulatory element involved in the MeJA-responsiveness
A08p17110.1_BraCXB	TGA-element	AACGAC	960	6	-	auxin-responsive element
A08p17260.1_BraPCB	ABRE	ACGTG	155	5	+	cis-acting element involved in the abscisic acid responsiveness
A08p17260.1_BraPCB	ABRE	ACGTG	535	5	-	cis-acting element involved in the abscisic acid responsiveness
A08p17260.1_BraPCB	TGACG-motif	TGACG	158	5	+	cis-acting regulatory element involved in the MeJA-responsiveness
A08p17260.1_BraPCB	CGTCA-motif	CGTCA	158	5	-	cis-acting regulatory element involved in the MeJA-responsiveness
A08p17260.1_BraPCB	TGA-element	AACGAC	964	6	-	auxin-responsive element
A08p17260.1_BraPCB	TCA-element	CCATCTTTTT	199	9	+	cis-acting element involved in salicylic acid responsiveness
A08p17280.1_BraCCA	ABRE	ACGTG	153	5	+	cis-acting element involved in the abscisic acid responsiveness
A08p17280.1_BraCCA	ABRE	ACGTG	533	5	-	cis-acting element involved in the abscisic acid responsiveness
A08p17280.1_BraCCA	TGACG-motif	TGACG	156	5	+	cis-acting regulatory element involved in the MeJA-responsiveness
A08p17280.1_BraCCA	TGA-element	AACGAC	960	6	-	auxin-responsive element
A08p17280.1_BraCCA	CGTCA-motif	CGTCA	156	5	-	cis-acting regulatory element involved in the MeJA-responsiveness
A08p17280.1_BraCCA	TCA-element	CCATCTTTTT	197	9	+	cis-acting element involved in salicylic acid responsiveness
A08p17610.1_BraOIB	TGACG-motif	TGACG	158	5	+	cis-acting regulatory element involved in the MeJA-responsiveness
A08p17610.1_BraOIB	ABRE	ACGTG	155	5	+	cis-acting element involved in the abscisic acid responsiveness
A08p17610.1_BraOIB	ABRE	ACGTG	535	5	-	cis-acting element involved in the abscisic acid responsiveness
A08p17610.1_BraOIB	TGA-element	AACGAC	964	6	-	auxin-responsive element
A08p17610.1_BraOIB	CGTCA-motif	CGTCA	158	5	-	cis-acting regulatory element involved in the MeJA-responsiveness
A08p17610.1_BraOIB	TCA-element	CCATCTTTTT	199	9	+	cis-acting element involved in salicylic acid responsiveness
A08p17620.1_BraTUE	CGTCA-motif	CGTCA	156	5	-	cis-acting regulatory element involved in the MeJA-responsiveness
A08p17620.1_BraTUE	TGA-element	AACGAC	964	6	-	auxin-responsive element
A08p17620.1_BraTUE	ABRE	ACGTG	153	5	+	cis-acting element involved in the abscisic acid responsiveness
A08p17620.1_BraTUE	ABRE	ACGTG	533	5	-	cis-acting element involved in the abscisic acid responsiveness
A08p17620.1_BraTUE	TGACG-motif	TGACG	156	5	+	cis-acting regulatory element involved in the MeJA-responsiveness
A08p17620.1_BraTUE	TCA-element	CCATCTTTTT	197	9	+	cis-acting element involved in salicylic acid responsiveness
A08p17660.1_BraBRO	TCA-element	CCATCTTTTT	198	9	+	cis-acting element involved in salicylic acid responsiveness
A08p17660.1_BraBRO	TGA-element	AACGAC	965	6	-	auxin-responsive element
A08p17660.1_BraBRO	CGTCA-motif	CGTCA	157	5	-	cis-acting regulatory element involved in the MeJA-responsiveness
A08p17660.1_BraBRO	ABRE	ACGTG	154	5	+	cis-acting element involved in the abscisic acid responsiveness
A08p17660.1_BraBRO	ABRE	ACGTG	534	5	-	cis-acting element involved in the abscisic acid responsiveness
A08p17660.1_BraBRO	TGACG-motif	TGACG	157	5	+	cis-acting regulatory element involved in the MeJA-responsiveness
A08p18160.1_BraTUA	ABRE	ACGTG	151	5	+	cis-acting element involved in the abscisic acid responsiveness
A08p18160.1_BraTUA	ABRE	ACGTG	531	5	-	cis-acting element involved in the abscisic acid responsiveness
A08p18160.1_BraTUA	TGACG-motif	TGACG	154	5	+	cis-acting regulatory element involved in the MeJA-responsiveness
A08p18160.1_BraTUA	CGTCA-motif	CGTCA	154	5	-	cis-acting regulatory element involved in the MeJA-responsiveness
A08p18160.1_BraTUA	TGA-element	AACGAC	960	6	-	auxin-responsive element
A08p18160.1_BraTUA	TCA-element	CCATCTTTTT	195	9	+	cis-acting element involved in salicylic acid responsiveness
A09p30590.1_BraCXA	TCA-element	CCATCTTTTT	358	9	+	cis-acting element involved in salicylic acid responsiveness
A09p30590.1_BraCXA	TCA-element	CCATCTTTTT	463	9	+	cis-acting element involved in salicylic acid responsiveness
A09p30590.1_BraCXA	TCA-element	CCATCTTTTT	1820	9	+	cis-acting element involved in salicylic acid responsiveness
A09p30590.1_BraCXA	GARE-motif	TCTGTTG	1483	7	-	gibberellin-responsive element
A09p30590.1_BraCXA	GARE-motif	TCTGTTG	1972	7	+	gibberellin-responsive element
A09p30590.1_BraCXA	CGTCA-motif	CGTCA	111	5	+	cis-acting regulatory element involved in the MeJA-responsiveness
A09p30590.1_BraCXA	TGACG-motif	TGACG	111	5	-	cis-acting regulatory element involved in the MeJA-responsiveness
A09p31440.1_BraCCB	GARE-motif	TCTGTTG	1485	7	-	gibberellin-responsive element
A09p31440.1_BraCCB	GARE-motif	TCTGTTG	1972	7	+	gibberellin-responsive element
A09p31440.1_BraCCB	TCA-element	CCATCTTTTT	358	9	+	cis-acting element involved in salicylic acid responsiveness
A09p31440.1_BraCCB	TCA-element	CCATCTTTTT	463	9	+	cis-acting element involved in salicylic acid responsiveness
A09p31440.1_BraCCB	TCA-element	CCATCTTTTT	1822	9	+	cis-acting element involved in salicylic acid responsiveness
A09p31440.1_BraCCB	TGACG-motif	TGACG	111	5	-	cis-acting regulatory element involved in the MeJA-responsiveness
A09p31440.1_BraCCB	CGTCA-motif	CGTCA	111	5	+	cis-acting regulatory element involved in the MeJA-responsiveness
A09p32860.1_BraMIZ	TGACG-motif	TGACG	102	5	-	cis-acting regulatory element involved in the MeJA-responsiveness
A09p32860.1_BraMIZ	CGTCA-motif	CGTCA	102	5	+	cis-acting regulatory element involved in the MeJA-responsiveness
A09p32860.1_BraMIZ	GARE-motif	TCTGTTG	1475	7	-	gibberellin-responsive element
A09p32860.1_BraMIZ	GARE-motif	TCTGTTG	1972	7	+	gibberellin-responsive element
A09p32860.1_BraMIZ	TCA-element	CCATCTTTTT	349	9	+	cis-acting element involved in salicylic acid responsiveness
A09p32860.1_BraMIZ	TCA-element	CCATCTTTTT	454	9	+	cis-acting element involved in salicylic acid responsiveness
A09p32860.1_BraMIZ	TCA-element	CCATCTTTTT	1812	9	+	cis-acting element involved in salicylic acid responsiveness
A09p32970.1_BraMIZ	CGTCA-motif	CGTCA	142	5	+	cis-acting regulatory element involved in the MeJA-responsiveness
A09p32970.1_BraMIZ	TGA-element	AACGAC	1185	6	-	auxin-responsive element
A09p32970.1_BraMIZ	TGACG-motif	TGACG	142	5	-	cis-acting regulatory element involved in the MeJA-responsiveness
A09p32970.1_BraMIZ	TCA-element	CCATCTTTTT	389	9	+	cis-acting element involved in salicylic acid responsiveness
A09p32970.1_BraMIZ	TCA-element	CCATCTTTTT	928	9	+	cis-acting element involved in salicylic acid responsiveness
A09p32970.1_BraMIZ	TCA-element	CCATCTTTTT	1820	9	+	cis-acting element involved in salicylic acid responsiveness
A09p32970.1_BraMIZ	GARE-motif	TCTGTTG	1479	7	-	gibberellin-responsive element
A09p32970.1_BraMIZ	GARE-motif	TCTGTTG	1972	7	+	gibberellin-responsive element
A09p34310.1_BraTCA	CGTCA-motif	CGTCA	104	5	+	cis-acting regulatory element involved in the MeJA-responsiveness
A09p34310.1_BraTCA	TGACG-motif	TGACG	104	5	-	cis-acting regulatory element involved in the MeJA-responsiveness
A09p34310.1_BraTCA	TCA-element	CCATCTTTTT	351	9	+	cis-acting element involved in salicylic acid responsiveness
A09p34310.1_BraTCA	TCA-element	CCATCTTTTT	456	9	+	cis-acting element involved in salicylic acid responsiveness
A09p34310.1_BraTCA	TCA-element	CCATCTTTTT	1822	9	+	cis-acting element involved in salicylic acid responsiveness
A09p34310.1_BraTCA	GARE-motif	TCTGTTG	1485	7	-	gibberellin-responsive element
A09p34310.1_BraTCA	GARE-motif	TCTGTTG	1972	7	+	gibberellin-responsive element
A09p34580.1_BraOIB	TCA-element	CCATCTTTTT	391	9	+	cis-acting element involved in salicylic acid responsiveness
A09p34580.1_BraOIB	TCA-element	CCATCTTTTT	930	9	+	cis-acting element involved in salicylic acid responsiveness
A09p34580.1_BraOIB	TCA-element	CCATCTTTTT	1822	9	+	cis-acting element involved in salicylic acid responsiveness
A09p34580.1_BraOIB	GARE-motif	TCTGTTG	1481	7	-	gibberellin-responsive element
A09p34580.1_BraOIB	GARE-motif	TCTGTTG	1972	7	+	gibberellin-responsive element
A09p34580.1_BraOIB	TGA-element	AACGAC	1187	6	-	auxin-responsive element
A09p34580.1_BraOIB	CGTCA-motif	CGTCA	144	5	+	cis-acting regulatory element involved in the MeJA-responsiveness
A09p34580.1_BraOIB	TGACG-motif	TGACG	144	5	-	cis-acting regulatory element involved in the MeJA-responsiveness
A09p34660.1_BraBRO	GARE-motif	TCTGTTG	1178	7	+	gibberellin-responsive element
A09p34660.1_BraBRO	GARE-motif	TCTGTTG	1475	7	-	gibberellin-responsive element
A09p34660.1_BraBRO	GARE-motif	TCTGTTG	1972	7	+	gibberellin-responsive element
A09p34660.1_BraBRO	TCA-element	CCATCTTTTT	386	9	+	cis-acting element involved in salicylic acid responsiveness
A09p34660.1_BraBRO	TCA-element	CCATCTTTTT	1822	9	+	cis-acting element involved in salicylic acid responsiveness
A09p34660.1_BraBRO	TGACG-motif	TGACG	139	5	-	cis-acting regulatory element involved in the MeJA-responsiveness
A09p34660.1_BraBRO	CGTCA-motif	CGTCA	139	5	+	cis-acting regulatory element involved in the MeJA-responsiveness
A09p34660.1_BraBRO	TGA-element	AACGAC	514	6	+	auxin-responsive element
A09p35080.1_BraCXB	CGTCA-motif	CGTCA	110	5	+	cis-acting regulatory element involved in the MeJA-responsiveness
A09p35080.1_BraCXB	TGACG-motif	TGACG	110	5	-	cis-acting regulatory element involved in the MeJA-responsiveness
A09p35080.1_BraCXB	TCA-element	CCATCTTTTT	357	9	+	cis-acting element involved in salicylic acid responsiveness
A09p35080.1_BraCXB	TCA-element	CCATCTTTTT	462	9	+	cis-acting element involved in salicylic acid responsiveness
A09p35080.1_BraCXB	TCA-element	CCATCTTTTT	1820	9	+	cis-acting element involved in salicylic acid responsiveness
A09p35080.1_BraCXB	GARE-motif	TCTGTTG	1483	7	-	gibberellin-responsive element
A09p35080.1_BraCXB	GARE-motif	TCTGTTG	1972	7	+	gibberellin-responsive element
A09p35100.1_BraPCB	TGACG-motif	TGACG	112	5	-	cis-acting regulatory element involved in the MeJA-responsiveness
A09p35100.1_BraPCB	CGTCA-motif	CGTCA	112	5	+	cis-acting regulatory element involved in the MeJA-responsiveness
A09p35100.1_BraPCB	GARE-motif	TCTGTTG	1485	7	-	gibberellin-responsive element
A09p35100.1_BraPCB	GARE-motif	TCTGTTG	1972	7	+	gibberellin-responsive element
A09p35100.1_BraPCB	TCA-element	CCATCTTTTT	359	9	+	cis-acting element involved in salicylic acid responsiveness
A09p35100.1_BraPCB	TCA-element	CCATCTTTTT	464	9	+	cis-acting element involved in salicylic acid responsiveness
A09p35100.1_BraPCB	TCA-element	CCATCTTTTT	1822	9	+	cis-acting element involved in salicylic acid responsiveness
A09p35840.1_BraPCA	CGTCA-motif	CGTCA	110	5	+	cis-acting regulatory element involved in the MeJA-responsiveness
A09p35840.1_BraPCA	TGACG-motif	TGACG	110	5	-	cis-acting regulatory element involved in the MeJA-responsiveness
A09p35840.1_BraPCA	GARE-motif	TCTGTTG	1483	7	-	gibberellin-responsive element
A09p35840.1_BraPCA	GARE-motif	TCTGTTG	1972	7	+	gibberellin-responsive element
A09p35840.1_BraPCA	TCA-element	CCATCTTTTT	357	9	+	cis-acting element involved in salicylic acid responsiveness
A09p35840.1_BraPCA	TCA-element	CCATCTTTTT	462	9	+	cis-acting element involved in salicylic acid responsiveness
A09p35840.1_BraPCA	TCA-element	CCATCTTTTT	1820	9	+	cis-acting element involved in salicylic acid responsiveness
A09p35910.1_BraCCA	CGTCA-motif	CGTCA	111	5	+	cis-acting regulatory element involved in the MeJA-responsiveness
A09p35910.1_BraCCA	TGACG-motif	TGACG	111	5	-	cis-acting regulatory element involved in the MeJA-responsiveness
A09p35910.1_BraCCA	TCA-element	CCATCTTTTT	358	9	+	cis-acting element involved in salicylic acid responsiveness
A09p35910.1_BraCCA	TCA-element	CCATCTTTTT	463	9	+	cis-acting element involved in salicylic acid responsiveness
A09p35910.1_BraCCA	TCA-element	CCATCTTTTT	1822	9	+	cis-acting element involved in salicylic acid responsiveness
A09p35910.1_BraCCA	GARE-motif	TCTGTTG	1485	7	-	gibberellin-responsive element
A09p35910.1_BraCCA	GARE-motif	TCTGTTG	1972	7	+	gibberellin-responsive element
A09p36320.1_BraTUE	TGACG-motif	TGACG	138	5	-	cis-acting regulatory element involved in the MeJA-responsiveness
A09p36320.1_BraTUE	CGTCA-motif	CGTCA	138	5	+	cis-acting regulatory element involved in the MeJA-responsiveness
A09p36320.1_BraTUE	TGA-element	AACGAC	513	6	+	auxin-responsive element
A09p36320.1_BraTUE	GARE-motif	TCTGTTG	1177	7	+	gibberellin-responsive element
A09p36320.1_BraTUE	GARE-motif	TCTGTTG	1475	7	-	gibberellin-responsive element
A09p36320.1_BraTUE	GARE-motif	TCTGTTG	1972	7	+	gibberellin-responsive element
A09p36320.1_BraTUE	TCA-element	CCATCTTTTT	385	9	+	cis-acting element involved in salicylic acid responsiveness
A09p36320.1_BraTUE	TCA-element	CCATCTTTTT	1822	9	+	cis-acting element involved in salicylic acid responsiveness
A09p36770.1_BraTUA	TCA-element	CCATCTTTTT	357	9	+	cis-acting element involved in salicylic acid responsiveness
A09p36770.1_BraTUA	TCA-element	CCATCTTTTT	462	9	+	cis-acting element involved in salicylic acid responsiveness
A09p36770.1_BraTUA	TCA-element	CCATCTTTTT	1820	9	+	cis-acting element involved in salicylic acid responsiveness
A09p36770.1_BraTUA	GARE-motif	TCTGTTG	1483	7	-	gibberellin-responsive element
A09p36770.1_BraTUA	GARE-motif	TCTGTTG	1972	7	+	gibberellin-responsive element
A09p36770.1_BraTUA	CGTCA-motif	CGTCA	110	5	+	cis-acting regulatory element involved in the MeJA-responsiveness
A09p36770.1_BraTUA	TGACG-motif	TGACG	110	5	-	cis-acting regulatory element involved in the MeJA-responsiveness
A10p16140.1_BraCXA	CGTCA-motif	CGTCA	662	5	-	cis-acting regulatory element involved in the MeJA-responsiveness
A10p16140.1_BraCXA	CGTCA-motif	CGTCA	665	5	+	cis-acting regulatory element involved in the MeJA-responsiveness
A10p16140.1_BraCXA	TGACG-motif	TGACG	662	5	+	cis-acting regulatory element involved in the MeJA-responsiveness
A10p16140.1_BraCXA	TGACG-motif	TGACG	665	5	-	cis-acting regulatory element involved in the MeJA-responsiveness
A10p16140.1_BraCXA	P-box	CCTTTTG	28	7	+	gibberellin-responsive element
A10p16140.1_BraCXA	TCA-element	CCATCTTTTT	1764	9	+	cis-acting element involved in salicylic acid responsiveness
A10p16270.1_BraMIZ	TGACG-motif	TGACG	663	5	+	cis-acting regulatory element involved in the MeJA-responsiveness
A10p16270.1_BraMIZ	TGACG-motif	TGACG	666	5	-	cis-acting regulatory element involved in the MeJA-responsiveness
A10p16270.1_BraMIZ	CGTCA-motif	CGTCA	663	5	-	cis-acting regulatory element involved in the MeJA-responsiveness
A10p16270.1_BraMIZ	CGTCA-motif	CGTCA	666	5	+	cis-acting regulatory element involved in the MeJA-responsiveness
A10p16270.1_BraMIZ	P-box	CCTTTTG	29	7	+	gibberellin-responsive element
A10p16270.1_BraMIZ	TCA-element	CCATCTTTTT	1765	9	+	cis-acting element involved in salicylic acid responsiveness
A10p16620.1_BraPCA	TCA-element	CCATCTTTTT	1765	9	+	cis-acting element involved in salicylic acid responsiveness
A10p16620.1_BraPCA	TGACG-motif	TGACG	565	5	+	cis-acting regulatory element involved in the MeJA-responsiveness
A10p16620.1_BraPCA	TGACG-motif	TGACG	568	5	-	cis-acting regulatory element involved in the MeJA-responsiveness
A10p16620.1_BraPCA	CGTCA-motif	CGTCA	565	5	-	cis-acting regulatory element involved in the MeJA-responsiveness
A10p16620.1_BraPCA	CGTCA-motif	CGTCA	568	5	+	cis-acting regulatory element involved in the MeJA-responsiveness
A10p16650.1_BraPCB	TCA-element	CCATCTTTTT	1761	9	+	cis-acting element involved in salicylic acid responsiveness
A10p16650.1_BraPCB	P-box	CCTTTTG	6	7	+	gibberellin-responsive element
A10p16650.1_BraPCB	TGACG-motif	TGACG	640	5	+	cis-acting regulatory element involved in the MeJA-responsiveness
A10p16650.1_BraPCB	TGACG-motif	TGACG	643	5	-	cis-acting regulatory element involved in the MeJA-responsiveness
A10p16650.1_BraPCB	TGACG-motif	TGACG	1640	5	-	cis-acting regulatory element involved in the MeJA-responsiveness
A10p16650.1_BraPCB	CGTCA-motif	CGTCA	640	5	-	cis-acting regulatory element involved in the MeJA-responsiveness
A10p16650.1_BraPCB	CGTCA-motif	CGTCA	643	5	+	cis-acting regulatory element involved in the MeJA-responsiveness
A10p16650.1_BraPCB	CGTCA-motif	CGTCA	1640	5	+	cis-acting regulatory element involved in the MeJA-responsiveness
A10p16920.1_BraCCB	TCA-element	CCATCTTTTT	1761	9	+	cis-acting element involved in salicylic acid responsiveness
A10p16920.1_BraCCB	TGACG-motif	TGACG	576	5	+	cis-acting regulatory element involved in the MeJA-responsiveness
A10p16920.1_BraCCB	TGACG-motif	TGACG	579	5	-	cis-acting regulatory element involved in the MeJA-responsiveness
A10p16920.1_BraCCB	CGTCA-motif	CGTCA	576	5	-	cis-acting regulatory element involved in the MeJA-responsiveness
A10p16920.1_BraCCB	CGTCA-motif	CGTCA	579	5	+	cis-acting regulatory element involved in the MeJA-responsiveness
A10p17810.1_BraTCA	TGACG-motif	TGACG	569	5	+	cis-acting regulatory element involved in the MeJA-responsiveness
A10p17810.1_BraTCA	TGACG-motif	TGACG	572	5	-	cis-acting regulatory element involved in the MeJA-responsiveness
A10p17810.1_BraTCA	TGACG-motif	TGACG	1644	5	-	cis-acting regulatory element involved in the MeJA-responsiveness
A10p17810.1_BraTCA	CGTCA-motif	CGTCA	569	5	-	cis-acting regulatory element involved in the MeJA-responsiveness
A10p17810.1_BraTCA	CGTCA-motif	CGTCA	572	5	+	cis-acting regulatory element involved in the MeJA-responsiveness
A10p17810.1_BraTCA	CGTCA-motif	CGTCA	1644	5	+	cis-acting regulatory element involved in the MeJA-responsiveness
A10p17810.1_BraTCA	TCA-element	CCATCTTTTT	1765	9	+	cis-acting element involved in salicylic acid responsiveness
A10p17970.1_BraCXB	TCA-element	CCATCTTTTT	378	9	-	cis-acting element involved in salicylic acid responsiveness
A10p17970.1_BraCXB	TCA-element	CCATCTTTTT	1765	9	+	cis-acting element involved in salicylic acid responsiveness
A10p17970.1_BraCXB	TGACG-motif	TGACG	570	5	+	cis-acting regulatory element involved in the MeJA-responsiveness
A10p17970.1_BraCXB	TGACG-motif	TGACG	573	5	-	cis-acting regulatory element involved in the MeJA-responsiveness
A10p17970.1_BraCXB	CGTCA-motif	CGTCA	570	5	-	cis-acting regulatory element involved in the MeJA-responsiveness
A10p17970.1_BraCXB	CGTCA-motif	CGTCA	573	5	+	cis-acting regulatory element involved in the MeJA-responsiveness
A10p18190.1_BraOIB	CGTCA-motif	CGTCA	573	5	-	cis-acting regulatory element involved in the MeJA-responsiveness
A10p18190.1_BraOIB	CGTCA-motif	CGTCA	576	5	+	cis-acting regulatory element involved in the MeJA-responsiveness
A10p18190.1_BraOIB	TGACG-motif	TGACG	573	5	+	cis-acting regulatory element involved in the MeJA-responsiveness
A10p18190.1_BraOIB	TGACG-motif	TGACG	576	5	-	cis-acting regulatory element involved in the MeJA-responsiveness
A10p18190.1_BraOIB	TCA-element	CCATCTTTTT	1765	9	+	cis-acting element involved in salicylic acid responsiveness
A10p18590.1_BraCCA	TCA-element	CCATCTTTTT	377	9	-	cis-acting element involved in salicylic acid responsiveness
A10p18590.1_BraCCA	TCA-element	CCATCTTTTT	1765	9	+	cis-acting element involved in salicylic acid responsiveness
A10p18590.1_BraCCA	CGTCA-motif	CGTCA	569	5	-	cis-acting regulatory element involved in the MeJA-responsiveness
A10p18590.1_BraCCA	CGTCA-motif	CGTCA	572	5	+	cis-acting regulatory element involved in the MeJA-responsiveness
A10p18590.1_BraCCA	TGACG-motif	TGACG	569	5	+	cis-acting regulatory element involved in the MeJA-responsiveness
A10p18590.1_BraCCA	TGACG-motif	TGACG	572	5	-	cis-acting regulatory element involved in the MeJA-responsiveness
A10p18780.1_BraTUE	CGTCA-motif	CGTCA	583	5	-	cis-acting regulatory element involved in the MeJA-responsiveness
A10p18780.1_BraTUE	CGTCA-motif	CGTCA	586	5	+	cis-acting regulatory element involved in the MeJA-responsiveness
A10p18780.1_BraTUE	TGACG-motif	TGACG	583	5	+	cis-acting regulatory element involved in the MeJA-responsiveness
A10p18780.1_BraTUE	TGACG-motif	TGACG	586	5	-	cis-acting regulatory element involved in the MeJA-responsiveness
A10p18780.1_BraTUE	TCA-element	CCATCTTTTT	1765	9	+	cis-acting element involved in salicylic acid responsiveness
A10p19070.1_BraTUA	TGACG-motif	TGACG	570	5	+	cis-acting regulatory element involved in the MeJA-responsiveness
A10p19070.1_BraTUA	TGACG-motif	TGACG	573	5	-	cis-acting regulatory element involved in the MeJA-responsiveness
A10p19070.1_BraTUA	CGTCA-motif	CGTCA	570	5	-	cis-acting regulatory element involved in the MeJA-responsiveness
A10p19070.1_BraTUA	CGTCA-motif	CGTCA	573	5	+	cis-acting regulatory element involved in the MeJA-responsiveness
A10p19070.1_BraTUA	TCA-element	CCATCTTTTT	378	9	-	cis-acting element involved in salicylic acid responsiveness
A10p19070.1_BraTUA	TCA-element	CCATCTTTTT	1765	9	+	cis-acting element involved in salicylic acid responsiveness
Ann002490.1_BraOIA	TGACG-motif	TGACG	310	5	-	cis-acting regulatory element involved in the MeJA-responsiveness
Ann002490.1_BraOIA	TGACG-motif	TGACG	814	5	+	cis-acting regulatory element involved in the MeJA-responsiveness
Ann002490.1_BraOIA	ABRE	AACCCGG	853	7	-	cis-acting element involved in the abscisic acid responsiveness
Ann002490.1_BraOIA	TGA-element	AACGAC	1793	6	-	auxin-responsive element
Ann002490.1_BraOIA	CGTCA-motif	CGTCA	310	5	+	cis-acting regulatory element involved in the MeJA-responsiveness
Ann002490.1_BraOIA	CGTCA-motif	CGTCA	814	5	-	cis-acting regulatory element involved in the MeJA-responsiveness
Ann002490.1_BraOIA	P-box	CCTTTTG	1859	7	-	gibberellin-responsive element
Ann015520.1_BraOIC	TCA-element	CCATCTTTTT	199	9	+	cis-acting element involved in salicylic acid responsiveness
Ann015520.1_BraOIC	TGA-element	AACGAC	964	6	-	auxin-responsive element
Ann015520.1_BraOIC	CGTCA-motif	CGTCA	158	5	-	cis-acting regulatory element involved in the MeJA-responsiveness
Ann015520.1_BraOIC	TGACG-motif	TGACG	158	5	+	cis-acting regulatory element involved in the MeJA-responsiveness
Ann015520.1_BraOIC	ABRE	ACGTG	155	5	+	cis-acting element involved in the abscisic acid responsiveness
Ann015520.1_BraOIC	ABRE	ACGTG	535	5	-	cis-acting element involved in the abscisic acid responsiveness
Ann023450.1_BraWTC	ABRE	ACGTG	155	5	+	cis-acting element involved in the abscisic acid responsiveness
Ann023450.1_BraWTC	ABRE	ACGTG	535	5	-	cis-acting element involved in the abscisic acid responsiveness
Ann023450.1_BraWTC	TGACG-motif	TGACG	158	5	+	cis-acting regulatory element involved in the MeJA-responsiveness
Ann023450.1_BraWTC	CGTCA-motif	CGTCA	158	5	-	cis-acting regulatory element involved in the MeJA-responsiveness
Ann023450.1_BraWTC	TGA-element	AACGAC	964	6	-	auxin-responsive element
Ann023450.1_BraWTC	TCA-element	CCATCTTTTT	199	9	+	cis-acting element involved in salicylic acid responsiveness
Ann036740.1_BraWTC	TCA-element	CCATCTTTTT	379	9	-	cis-acting element involved in salicylic acid responsiveness
Ann036740.1_BraWTC	TCA-element	CCATCTTTTT	1765	9	+	cis-acting element involved in salicylic acid responsiveness
Ann036740.1_BraWTC	TGACG-motif	TGACG	571	5	+	cis-acting regulatory element involved in the MeJA-responsiveness
Ann036740.1_BraWTC	TGACG-motif	TGACG	574	5	-	cis-acting regulatory element involved in the MeJA-responsiveness
Ann036740.1_BraWTC	TGACG-motif	TGACG	1644	5	-	cis-acting regulatory element involved in the MeJA-responsiveness
Ann036740.1_BraWTC	CGTCA-motif	CGTCA	571	5	-	cis-acting regulatory element involved in the MeJA-responsiveness
Ann036740.1_BraWTC	CGTCA-motif	CGTCA	574	5	+	cis-acting regulatory element involved in the MeJA-responsiveness
Ann036740.1_BraWTC	CGTCA-motif	CGTCA	1644	5	+	cis-acting regulatory element involved in the MeJA-responsiveness
Ann040010.1_BraOIC	TATC-box	TATCCCA	559	7	+	cis-acting element involved in gibberellin-responsiveness
Ann040010.1_BraOIC	CGTCA-motif	CGTCA	841	5	+	cis-acting regulatory element involved in the MeJA-responsiveness
Ann040010.1_BraOIC	ABRE	ACGTG	124	5	+	cis-acting element involved in the abscisic acid responsiveness
Ann040010.1_BraOIC	ABRE	ACGTG	1821	5	+	cis-acting element involved in the abscisic acid responsiveness
Ann040010.1_BraOIC	TGACG-motif	TGACG	841	5	-	cis-acting regulatory element involved in the MeJA-responsiveness
Ann045080.1_BraOIA	TGA-element	AACGAC	1914	6	+	auxin-responsive element
Ann048070.1_BraWLD	CGTCA-motif	CGTCA	1629	5	+	cis-acting regulatory element involved in the MeJA-responsiveness
Ann048070.1_BraWLD	TGA-element	AACGAC	263	6	+	auxin-responsive element
Ann048070.1_BraWLD	ABRE	ACGTG	142	5	-	cis-acting element involved in the abscisic acid responsiveness
Ann048070.1_BraWLD	ABRE	ACGTG	1627	5	-	cis-acting element involved in the abscisic acid responsiveness
Ann048070.1_BraWLD	TGACG-motif	TGACG	1629	5	-	cis-acting regulatory element involved in the MeJA-responsiveness
Ann048070.1_BraWLD	P-box	CCTTTTG	458	7	+	gibberellin-responsive element
Ann048070.1_BraWLD	P-box	CCTTTTG	1862	7	-	gibberellin-responsive element
Ann051970.1_BraWTC	TGA-box	TGACGTAA	392	8	-	part of an auxin-responsive element
Ann051970.1_BraWTC	TGACG-motif	TGACG	395	5	-	cis-acting regulatory element involved in the MeJA-responsiveness
Ann051970.1_BraWTC	TGACG-motif	TGACG	753	5	+	cis-acting regulatory element involved in the MeJA-responsiveness
Ann051970.1_BraWTC	TGACG-motif	TGACG	761	5	+	cis-acting regulatory element involved in the MeJA-responsiveness
Ann051970.1_BraWTC	ABRE	ACGTG	1112	5	-	cis-acting element involved in the abscisic acid responsiveness
Ann051970.1_BraWTC	CGTCA-motif	CGTCA	395	5	+	cis-acting regulatory element involved in the MeJA-responsiveness
Ann051970.1_BraWTC	CGTCA-motif	CGTCA	753	5	-	cis-acting regulatory element involved in the MeJA-responsiveness
Ann051970.1_BraWTC	CGTCA-motif	CGTCA	761	5	-	cis-acting regulatory element involved in the MeJA-responsiveness
Ann066570.1_BraOIC	TCA-element	CCATCTTTTT	1765	9	+	cis-acting element involved in salicylic acid responsiveness
Ann066570.1_BraOIC	CGTCA-motif	CGTCA	575	5	-	cis-acting regulatory element involved in the MeJA-responsiveness
Ann066570.1_BraOIC	CGTCA-motif	CGTCA	578	5	+	cis-acting regulatory element involved in the MeJA-responsiveness
Ann066570.1_BraOIC	TGACG-motif	TGACG	575	5	+	cis-acting regulatory element involved in the MeJA-responsiveness
Ann066570.1_BraOIC	TGACG-motif	TGACG	578	5	-	cis-acting regulatory element involved in the MeJA-responsiveness
Ann072050.1_BraOIA	TGA-box	TGACGTAA	465	8	-	part of an auxin-responsive element
Ann072050.1_BraOIA	TGACG-motif	TGACG	468	5	-	cis-acting regulatory element involved in the MeJA-responsiveness
Ann072050.1_BraOIA	TGACG-motif	TGACG	826	5	+	cis-acting regulatory element involved in the MeJA-responsiveness
Ann072050.1_BraOIA	TGACG-motif	TGACG	834	5	+	cis-acting regulatory element involved in the MeJA-responsiveness
Ann072050.1_BraOIA	ABRE	ACGTG	1185	5	-	cis-acting element involved in the abscisic acid responsiveness
Ann072050.1_BraOIA	CGTCA-motif	CGTCA	468	5	+	cis-acting regulatory element involved in the MeJA-responsiveness
Ann072050.1_BraOIA	CGTCA-motif	CGTCA	826	5	-	cis-acting regulatory element involved in the MeJA-responsiveness
Ann072050.1_BraOIA	CGTCA-motif	CGTCA	834	5	-	cis-acting regulatory element involved in the MeJA-responsiveness
Ann076930.1_BraWTC	P-box	CCTTTTG	1859	7	-	gibberellin-responsive element
Ann076930.1_BraWTC	CGTCA-motif	CGTCA	502	5	-	cis-acting regulatory element involved in the MeJA-responsiveness
Ann076930.1_BraWTC	TGA-element	AACGAC	558	6	-	auxin-responsive element
Ann076930.1_BraWTC	TGA-element	AACGAC	1793	6	-	auxin-responsive element
Ann076930.1_BraWTC	TGACG-motif	TGACG	502	5	+	cis-acting regulatory element involved in the MeJA-responsiveness
Ann076930.1_BraWTC	ABRE	ACGTG	877	5	-	cis-acting element involved in the abscisic acid responsiveness
Ann080690.1_BraWLD	TCA-element	CCATCTTTTT	1765	9	+	cis-acting element involved in salicylic acid responsiveness
Ann080690.1_BraWLD	TGACG-motif	TGACG	663	5	+	cis-acting regulatory element involved in the MeJA-responsiveness
Ann080690.1_BraWLD	TGACG-motif	TGACG	666	5	-	cis-acting regulatory element involved in the MeJA-responsiveness
Ann080690.1_BraWLD	CGTCA-motif	CGTCA	663	5	-	cis-acting regulatory element involved in the MeJA-responsiveness
Ann080690.1_BraWLD	CGTCA-motif	CGTCA	666	5	+	cis-acting regulatory element involved in the MeJA-responsiveness
Ann137920.1_BraWTC	TGA-element	AACGAC	559	6	-	auxin-responsive element
Ann137920.1_BraWTC	TGA-element	AACGAC	1794	6	-	auxin-responsive element
Ann137920.1_BraWTC	CGTCA-motif	CGTCA	503	5	-	cis-acting regulatory element involved in the MeJA-responsiveness
Ann137920.1_BraWTC	ABRE	ACGTG	878	5	-	cis-acting element involved in the abscisic acid responsiveness
Ann137920.1_BraWTC	TGACG-motif	TGACG	503	5	+	cis-acting regulatory element involved in the MeJA-responsiveness
Ann137920.1_BraWTC	P-box	CCTTTTG	1860	7	-	gibberellin-responsive element
Ann152850.1_BraWLD	CGTCA-motif	CGTCA	463	5	+	cis-acting regulatory element involved in the MeJA-responsiveness
Ann152850.1_BraWLD	CGTCA-motif	CGTCA	821	5	-	cis-acting regulatory element involved in the MeJA-responsiveness
Ann152850.1_BraWLD	CGTCA-motif	CGTCA	829	5	-	cis-acting regulatory element involved in the MeJA-responsiveness
Ann152850.1_BraWLD	TGACG-motif	TGACG	463	5	-	cis-acting regulatory element involved in the MeJA-responsiveness
Ann152850.1_BraWLD	TGACG-motif	TGACG	821	5	+	cis-acting regulatory element involved in the MeJA-responsiveness
Ann152850.1_BraWLD	TGACG-motif	TGACG	829	5	+	cis-acting regulatory element involved in the MeJA-responsiveness
Ann152850.1_BraWLD	ABRE	ACGTG	1185	5	-	cis-acting element involved in the abscisic acid responsiveness
Ann152850.1_BraWLD	TGA-box	TGACGTAA	460	8	-	part of an auxin-responsive element
Ann171390.1_BraWLD	P-box	CCTTTTG	1909	7	-	gibberellin-responsive element
Ann213810.1_BraOIA	CGTCA-motif	CGTCA	158	5	-	cis-acting regulatory element involved in the MeJA-responsiveness
Ann213810.1_BraOIA	TGA-element	AACGAC	964	6	-	auxin-responsive element
Ann213810.1_BraOIA	TGACG-motif	TGACG	158	5	+	cis-acting regulatory element involved in the MeJA-responsiveness
Ann213810.1_BraOIA	ABRE	ACGTG	155	5	+	cis-acting element involved in the abscisic acid responsiveness
Ann213810.1_BraOIA	ABRE	ACGTG	535	5	-	cis-acting element involved in the abscisic acid responsiveness
Ann213810.1_BraOIA	TCA-element	CCATCTTTTT	199	9	+	cis-acting element involved in salicylic acid responsiveness
Ann224340.1_BraOIC	P-box	CCTTTTG	381	7	-	gibberellin-responsive element
Ann224340.1_BraOIC	CGTCA-motif	CGTCA	692	5	+	cis-acting regulatory element involved in the MeJA-responsiveness
Ann224340.1_BraOIC	CGTCA-motif	CGTCA	1158	5	-	cis-acting regulatory element involved in the MeJA-responsiveness
Ann224340.1_BraOIC	ABRE	ACGTG	139	5	+	cis-acting element involved in the abscisic acid responsiveness
Ann224340.1_BraOIC	TGACG-motif	TGACG	692	5	-	cis-acting regulatory element involved in the MeJA-responsiveness
Ann224340.1_BraOIC	TGACG-motif	TGACG	1158	5	+	cis-acting regulatory element involved in the MeJA-responsiveness
Ann225000.1_BraOIA	TCA-element	TCAGAAGAGG	892	9	-	cis-acting element involved in salicylic acid responsiveness
Ann225000.1_BraOIA	CGTCA-motif	CGTCA	878	5	+	cis-acting regulatory element involved in the MeJA-responsiveness
Ann225000.1_BraOIA	TATC-box	TATCCCA	560	7	+	cis-acting element involved in gibberellin-responsiveness
Ann225000.1_BraOIA	TGACG-motif	TGACG	878	5	-	cis-acting regulatory element involved in the MeJA-responsiveness
Ann225000.1_BraOIA	ABRE	ACGTG	123	5	+	cis-acting element involved in the abscisic acid responsiveness
Ann225000.1_BraOIA	ABRE	ACGTG	1821	5	+	cis-acting element involved in the abscisic acid responsiveness
Ann240520.1_BraOIC	P-box	CCTTTTG	1909	7	-	gibberellin-responsive element
Ann240520.1_BraOIC	TGA-element	AACGAC	1161	6	+	auxin-responsive element
Ann241420.1_BraWLD	TGACG-motif	TGACG	694	5	-	cis-acting regulatory element involved in the MeJA-responsiveness
Ann241420.1_BraWLD	TGACG-motif	TGACG	1160	5	+	cis-acting regulatory element involved in the MeJA-responsiveness
Ann241420.1_BraWLD	ABRE	ACGTG	147	5	+	cis-acting element involved in the abscisic acid responsiveness
Ann241420.1_BraWLD	CGTCA-motif	CGTCA	694	5	+	cis-acting regulatory element involved in the MeJA-responsiveness
Ann241420.1_BraWLD	CGTCA-motif	CGTCA	1160	5	-	cis-acting regulatory element involved in the MeJA-responsiveness
Ann241420.1_BraWLD	P-box	CCTTTTG	389	7	-	gibberellin-responsive element
Ann243830.1_BraOIA	P-box	CCTTTTG	239	7	-	gibberellin-responsive element
Ann243830.1_BraOIA	P-box	CCTTTTG	1047	7	-	gibberellin-responsive element
Ann243830.1_BraOIA	TCA-element	CCATCTTTTT	44	9	+	cis-acting element involved in salicylic acid responsiveness
Ann243830.1_BraOIA	TCA-element	CCATCTTTTT	447	9	+	cis-acting element involved in salicylic acid responsiveness
Ann243830.1_BraOIA	TCA-element	CCATCTTTTT	851	9	+	cis-acting element involved in salicylic acid responsiveness
Ann243830.1_BraOIA	TGA-element	AACGAC	494	6	-	auxin-responsive element
Ann243830.1_BraOIA	CGTCA-motif	CGTCA	1143	5	-	cis-acting regulatory element involved in the MeJA-responsiveness
Ann243830.1_BraOIA	AuxRR-core	GGTCCAT	647	7	+	cis-acting regulatory element involved in auxin responsiveness
Ann243830.1_BraOIA	ABRE	GCAACGTGTC	180	9	+	cis-acting element involved in the abscisic acid responsiveness
Ann243830.1_BraOIA	ABRE	CACGTG	182	6	+	cis-acting element involved in the abscisic acid responsiveness
Ann243830.1_BraOIA	ABRE	ACGTG	183	5	+	cis-acting element involved in the abscisic acid responsiveness
Ann243830.1_BraOIA	ABRE	GCAACGTGTC	583	9	+	cis-acting element involved in the abscisic acid responsiveness
Ann243830.1_BraOIA	ABRE	CACGTG	585	6	+	cis-acting element involved in the abscisic acid responsiveness
Ann243830.1_BraOIA	ABRE	ACGTG	586	5	+	cis-acting element involved in the abscisic acid responsiveness
Ann243830.1_BraOIA	ABRE	GCAACGTGTC	988	9	+	cis-acting element involved in the abscisic acid responsiveness
Ann243830.1_BraOIA	ABRE	CACGTG	990	6	+	cis-acting element involved in the abscisic acid responsiveness
Ann243830.1_BraOIA	ABRE	ACGTG	991	5	+	cis-acting element involved in the abscisic acid responsiveness
Ann243830.1_BraOIA	TGACG-motif	TGACG	1143	5	+	cis-acting regulatory element involved in the MeJA-responsiveness
Ann250780.1_BraOIC	GARE-motif	TCTGTTG	1481	7	-	gibberellin-responsive element
Ann250780.1_BraOIC	GARE-motif	TCTGTTG	1972	7	+	gibberellin-responsive element
Ann250780.1_BraOIC	TCA-element	CCATCTTTTT	391	9	+	cis-acting element involved in salicylic acid responsiveness
Ann250780.1_BraOIC	TCA-element	CCATCTTTTT	930	9	+	cis-acting element involved in salicylic acid responsiveness
Ann250780.1_BraOIC	TCA-element	CCATCTTTTT	1822	9	+	cis-acting element involved in salicylic acid responsiveness
Ann250780.1_BraOIC	TGA-element	AACGAC	1187	6	-	auxin-responsive element
Ann250780.1_BraOIC	CGTCA-motif	CGTCA	144	5	+	cis-acting regulatory element involved in the MeJA-responsiveness
Ann250780.1_BraOIC	TGACG-motif	TGACG	144	5	-	cis-acting regulatory element involved in the MeJA-responsiveness
Ann252690.1_BraOIA	TGACG-motif	TGACG	576	5	+	cis-acting regulatory element involved in the MeJA-responsiveness
Ann252690.1_BraOIA	TGACG-motif	TGACG	579	5	-	cis-acting regulatory element involved in the MeJA-responsiveness
Ann252690.1_BraOIA	CGTCA-motif	CGTCA	576	5	-	cis-acting regulatory element involved in the MeJA-responsiveness
Ann252690.1_BraOIA	CGTCA-motif	CGTCA	579	5	+	cis-acting regulatory element involved in the MeJA-responsiveness
Ann252690.1_BraOIA	TCA-element	CCATCTTTTT	1761	9	+	cis-acting element involved in salicylic acid responsiveness
Ann253870.1_BraWLD	TGACG-motif	TGACG	870	5	-	cis-acting regulatory element involved in the MeJA-responsiveness
Ann253870.1_BraWLD	ABRE	ACGTG	107	5	+	cis-acting element involved in the abscisic acid responsiveness
Ann253870.1_BraWLD	ABRE	ACGTG	1835	5	+	cis-acting element involved in the abscisic acid responsiveness
Ann253870.1_BraWLD	TATC-box	TATCCCA	551	7	+	cis-acting element involved in gibberellin-responsiveness
Ann253870.1_BraWLD	CGTCA-motif	CGTCA	870	5	+	cis-acting regulatory element involved in the MeJA-responsiveness
Ann253870.1_BraWLD	TCA-element	TCAGAAGAGG	884	9	-	cis-acting element involved in salicylic acid responsiveness
Ann253960.1_BraOIA	P-box	CCTTTTG	377	7	-	gibberellin-responsive element
Ann253960.1_BraOIA	CGTCA-motif	CGTCA	692	5	+	cis-acting regulatory element involved in the MeJA-responsiveness
Ann253960.1_BraOIA	CGTCA-motif	CGTCA	1158	5	-	cis-acting regulatory element involved in the MeJA-responsiveness
Ann253960.1_BraOIA	ABRE	ACGTG	135	5	+	cis-acting element involved in the abscisic acid responsiveness
Ann253960.1_BraOIA	TGACG-motif	TGACG	692	5	-	cis-acting regulatory element involved in the MeJA-responsiveness
Ann253960.1_BraOIA	TGACG-motif	TGACG	1158	5	+	cis-acting regulatory element involved in the MeJA-responsiveness
Ann255820.1_BraWLD	ABRE	ACGTG	363	5	-	cis-acting element involved in the abscisic acid responsiveness
Ann255820.1_BraWLD	ABRE	ACGTG	1220	5	-	cis-acting element involved in the abscisic acid responsiveness
Ann255820.1_BraWLD	TGACG-motif	TGACG	3	5	+	cis-acting regulatory element involved in the MeJA-responsiveness
Ann255820.1_BraWLD	CGTCA-motif	CGTCA	3	5	-	cis-acting regulatory element involved in the MeJA-responsiveness
Ann255820.1_BraWLD	P-box	CCTTTTG	467	7	+	gibberellin-responsive element
Ann261930.1_BraOIC	ABRE	CACGTG	690	6	+	cis-acting element involved in the abscisic acid responsiveness
Ann261930.1_BraOIC	ABRE	ACGTG	691	5	+	cis-acting element involved in the abscisic acid responsiveness
Ann261930.1_BraOIC	ABRE	ACGTG	1191	5	-	cis-acting element involved in the abscisic acid responsiveness
Ann261930.1_BraOIC	TGACG-motif	TGACG	159	5	-	cis-acting regulatory element involved in the MeJA-responsiveness
Ann261930.1_BraOIC	TGACG-motif	TGACG	534	5	+	cis-acting regulatory element involved in the MeJA-responsiveness
Ann261930.1_BraOIC	TGACG-motif	TGACG	542	5	+	cis-acting regulatory element involved in the MeJA-responsiveness
Ann261930.1_BraOIC	CGTCA-motif	CGTCA	159	5	+	cis-acting regulatory element involved in the MeJA-responsiveness
Ann261930.1_BraOIC	CGTCA-motif	CGTCA	534	5	-	cis-acting regulatory element involved in the MeJA-responsiveness
Ann261930.1_BraOIC	CGTCA-motif	CGTCA	542	5	-	cis-acting regulatory element involved in the MeJA-responsiveness
Ann261930.1_BraOIC	TGA-box	TGACGTAA	156	8	-	part of an auxin-responsive element
Ann281380.1_BraWTC	TCA-element	CCATCTTTTT	1363	9	-	cis-acting element involved in salicylic acid responsiveness
Ann281380.1_BraWTC	TGA-element	AACGAC	1242	6	+	auxin-responsive element
Ann281380.1_BraWTC	TGA-element	AACGAC	1944	6	+	auxin-responsive element
Ann317740.1_BraWLD	TGACG-motif	TGACG	190	5	+	cis-acting regulatory element involved in the MeJA-responsiveness
Ann317740.1_BraWLD	TGACG-motif	TGACG	1645	5	-	cis-acting regulatory element involved in the MeJA-responsiveness
Ann317740.1_BraWLD	ABRE	ACGTG	565	5	-	cis-acting element involved in the abscisic acid responsiveness
Ann317740.1_BraWLD	ABRE	CACGTG	1033	6	-	cis-acting element involved in the abscisic acid responsiveness
Ann317740.1_BraWLD	ABRE	ACGTG	1034	5	+	cis-acting element involved in the abscisic acid responsiveness
Ann317740.1_BraWLD	ABRE	ACGTG	1142	5	+	cis-acting element involved in the abscisic acid responsiveness
Ann317740.1_BraWLD	ABRE	ACGTG	1643	5	-	cis-acting element involved in the abscisic acid responsiveness
Ann317740.1_BraWLD	TGA-element	AACGAC	246	6	-	auxin-responsive element
Ann317740.1_BraWLD	TGA-element	AACGAC	1060	6	+	auxin-responsive element
Ann317740.1_BraWLD	TGA-element	AACGAC	1793	6	-	auxin-responsive element
Ann317740.1_BraWLD	CGTCA-motif	CGTCA	190	5	-	cis-acting regulatory element involved in the MeJA-responsiveness
Ann317740.1_BraWLD	CGTCA-motif	CGTCA	1645	5	+	cis-acting regulatory element involved in the MeJA-responsiveness
Ann345660.1_BraWTC	TCA-element	CCATCTTTTT	44	9	+	cis-acting element involved in salicylic acid responsiveness
Ann345660.1_BraWTC	TCA-element	CCATCTTTTT	447	9	+	cis-acting element involved in salicylic acid responsiveness
Ann345660.1_BraWTC	TCA-element	CCATCTTTTT	851	9	+	cis-acting element involved in salicylic acid responsiveness
Ann345660.1_BraWTC	P-box	CCTTTTG	239	7	-	gibberellin-responsive element
Ann345660.1_BraWTC	P-box	CCTTTTG	1047	7	-	gibberellin-responsive element
Ann345660.1_BraWTC	CGTCA-motif	CGTCA	1143	5	-	cis-acting regulatory element involved in the MeJA-responsiveness
Ann345660.1_BraWTC	TGA-element	AACGAC	494	6	-	auxin-responsive element
Ann345660.1_BraWTC	TGACG-motif	TGACG	1143	5	+	cis-acting regulatory element involved in the MeJA-responsiveness
Ann345660.1_BraWTC	ABRE	GCAACGTGTC	180	9	+	cis-acting element involved in the abscisic acid responsiveness
Ann345660.1_BraWTC	ABRE	CACGTG	182	6	+	cis-acting element involved in the abscisic acid responsiveness
Ann345660.1_BraWTC	ABRE	ACGTG	183	5	+	cis-acting element involved in the abscisic acid responsiveness
Ann345660.1_BraWTC	ABRE	GCAACGTGTC	583	9	+	cis-acting element involved in the abscisic acid responsiveness
Ann345660.1_BraWTC	ABRE	CACGTG	585	6	+	cis-acting element involved in the abscisic acid responsiveness
Ann345660.1_BraWTC	ABRE	ACGTG	586	5	+	cis-acting element involved in the abscisic acid responsiveness
Ann345660.1_BraWTC	ABRE	GCAACGTGTC	988	9	+	cis-acting element involved in the abscisic acid responsiveness
Ann345660.1_BraWTC	ABRE	CACGTG	990	6	+	cis-acting element involved in the abscisic acid responsiveness
Ann345660.1_BraWTC	ABRE	ACGTG	991	5	+	cis-acting element involved in the abscisic acid responsiveness
Ann345660.1_BraWTC	AuxRR-core	GGTCCAT	647	7	+	cis-acting regulatory element involved in auxin responsiveness
Ann351360.1_BraWLD	TGACG-motif	TGACG	11	5	-	cis-acting regulatory element involved in the MeJA-responsiveness
Ann351360.1_BraWLD	CGTCA-motif	CGTCA	11	5	+	cis-acting regulatory element involved in the MeJA-responsiveness
Ann351360.1_BraWLD	TCA-element	CCATCTTTTT	314	9	+	cis-acting element involved in salicylic acid responsiveness
Ann351360.1_BraWLD	TCA-element	CCATCTTTTT	1817	9	+	cis-acting element involved in salicylic acid responsiveness
Ann351360.1_BraWLD	GARE-motif	TCTGTTG	1476	7	-	gibberellin-responsive element
Ann351360.1_BraWLD	GARE-motif	TCTGTTG	1972	7	+	gibberellin-responsive element
Ann351360.1_BraWLD	TGA-box	TGACGTAA	8	8	-	part of an auxin-responsive element
Ann363470.1_BraWTC	TGA-element	AACGAC	1243	6	+	auxin-responsive element
Ann363470.1_BraWTC	CGTCA-motif	CGTCA	998	5	+	cis-acting regulatory element involved in the MeJA-responsiveness
Ann363470.1_BraWTC	ABRE	ACGTG	964	5	-	cis-acting element involved in the abscisic acid responsiveness
Ann363470.1_BraWTC	TGACG-motif	TGACG	998	5	-	cis-acting regulatory element involved in the MeJA-responsiveness
Ann373310.1_BraOIC	ABRE	ACGTG	109	5	+	cis-acting element involved in the abscisic acid responsiveness
Ann373310.1_BraOIC	ABRE	ACGTG	329	5	+	cis-acting element involved in the abscisic acid responsiveness
Ann373310.1_BraOIC	TGACG-motif	TGACG	743	5	+	cis-acting regulatory element involved in the MeJA-responsiveness
Ann373310.1_BraOIC	CGTCA-motif	CGTCA	743	5	-	cis-acting regulatory element involved in the MeJA-responsiveness
Ann383570.1_BraOIA	P-box	CCTTTTG	482	7	+	gibberellin-responsive element
Ann383570.1_BraOIA	P-box	CCTTTTG	548	7	+	gibberellin-responsive element
Ann383570.1_BraOIA	ABRE	ACGTG	383	5	-	cis-acting element involved in the abscisic acid responsiveness
Ann383570.1_BraOIA	ABRE	ACGTG	1221	5	-	cis-acting element involved in the abscisic acid responsiveness
Ann383570.1_BraOIA	TGACG-motif	TGACG	21	5	+	cis-acting regulatory element involved in the MeJA-responsiveness
Ann383570.1_BraOIA	TGACG-motif	TGACG	1441	5	-	cis-acting regulatory element involved in the MeJA-responsiveness
Ann383570.1_BraOIA	CGTCA-motif	CGTCA	21	5	-	cis-acting regulatory element involved in the MeJA-responsiveness
Ann383570.1_BraOIA	CGTCA-motif	CGTCA	1441	5	+	cis-acting regulatory element involved in the MeJA-responsiveness
Ann405270.1_BraWLD	TCA-element	CCATCTTTTT	136	9	-	cis-acting element involved in salicylic acid responsiveness
Ann405270.1_BraWLD	TCA-element	CCATCTTTTT	336	9	+	cis-acting element involved in salicylic acid responsiveness
Ann405270.1_BraWLD	TGACG-motif	TGACG	295	5	+	cis-acting regulatory element involved in the MeJA-responsiveness
Ann405270.1_BraWLD	ABRE	ACGTG	292	5	+	cis-acting element involved in the abscisic acid responsiveness
Ann405270.1_BraWLD	ABRE	ACGTG	672	5	-	cis-acting element involved in the abscisic acid responsiveness
Ann405270.1_BraWLD	CGTCA-motif	CGTCA	295	5	-	cis-acting regulatory element involved in the MeJA-responsiveness
Ann405270.1_BraWLD	TGA-element	AACGAC	1097	6	-	auxin-responsive element
Ann419910.1_BraOIC	TGACG-motif	TGACG	33	5	+	cis-acting regulatory element involved in the MeJA-responsiveness
Ann419910.1_BraOIC	TGACG-motif	TGACG	1431	5	-	cis-acting regulatory element involved in the MeJA-responsiveness
Ann419910.1_BraOIC	ABRE	ACGTG	366	5	-	cis-acting element involved in the abscisic acid responsiveness
Ann419910.1_BraOIC	ABRE	ACGTG	1211	5	-	cis-acting element involved in the abscisic acid responsiveness
Ann419910.1_BraOIC	CGTCA-motif	CGTCA	33	5	-	cis-acting regulatory element involved in the MeJA-responsiveness
Ann419910.1_BraOIC	CGTCA-motif	CGTCA	1431	5	+	cis-acting regulatory element involved in the MeJA-responsiveness
Ann419910.1_BraOIC	P-box	CCTTTTG	465	7	+	gibberellin-responsive element
Ann419910.1_BraOIC	P-box	CCTTTTG	531	7	+	gibberellin-responsive element
Ann431420.1_BraWTC	TATC-box	TATCCCA	587	7	+	cis-acting element involved in gibberellin-responsiveness
Ann431420.1_BraWTC	CGTCA-motif	CGTCA	906	5	+	cis-acting regulatory element involved in the MeJA-responsiveness
Ann431420.1_BraWTC	TGACG-motif	TGACG	906	5	-	cis-acting regulatory element involved in the MeJA-responsiveness
Ann431420.1_BraWTC	ABRE	ACGTG	1835	5	+	cis-acting element involved in the abscisic acid responsiveness
Ann431420.1_BraWTC	TCA-element	TCAGAAGAGG	920	9	-	cis-acting element involved in salicylic acid responsiveness
Ann437140.1_BraWLD	ABRE	GCAACGTGTC	367	9	-	cis-acting element involved in the abscisic acid responsiveness
Ann437140.1_BraWLD	TGACG-motif	TGACG	3	5	-	cis-acting regulatory element involved in the MeJA-responsiveness
Ann437140.1_BraWLD	TGACG-motif	TGACG	516	5	+	cis-acting regulatory element involved in the MeJA-responsiveness
Ann437140.1_BraWLD	TGA-element	AACGAC	601	6	+	auxin-responsive element
Ann437140.1_BraWLD	CGTCA-motif	CGTCA	3	5	+	cis-acting regulatory element involved in the MeJA-responsiveness
Ann437140.1_BraWLD	CGTCA-motif	CGTCA	516	5	-	cis-acting regulatory element involved in the MeJA-responsiveness
Ann437880.1_BraOIA	TCA-element	CCATCTTTTT	393	9	+	cis-acting element involved in salicylic acid responsiveness
Ann437880.1_BraOIA	TCA-element	CCATCTTTTT	1824	9	+	cis-acting element involved in salicylic acid responsiveness
Ann437880.1_BraOIA	GARE-motif	TCTGTTG	1184	7	+	gibberellin-responsive element
Ann437880.1_BraOIA	GARE-motif	TCTGTTG	1481	7	-	gibberellin-responsive element
Ann437880.1_BraOIA	GARE-motif	TCTGTTG	1972	7	+	gibberellin-responsive element
Ann437880.1_BraOIA	TGA-element	AACGAC	521	6	+	auxin-responsive element
Ann437880.1_BraOIA	CGTCA-motif	CGTCA	146	5	+	cis-acting regulatory element involved in the MeJA-responsiveness
Ann437880.1_BraOIA	TGACG-motif	TGACG	146	5	-	cis-acting regulatory element involved in the MeJA-responsiveness
Ann448780.1_BraOIC	TGA-element	AACGAC	553	6	-	auxin-responsive element
Ann448780.1_BraOIC	TGA-element	AACGAC	1794	6	-	auxin-responsive element
Ann448780.1_BraOIC	CGTCA-motif	CGTCA	497	5	-	cis-acting regulatory element involved in the MeJA-responsiveness
Ann448780.1_BraOIC	ABRE	ACGTG	872	5	-	cis-acting element involved in the abscisic acid responsiveness
Ann448780.1_BraOIC	TGACG-motif	TGACG	497	5	+	cis-acting regulatory element involved in the MeJA-responsiveness
Ann448780.1_BraOIC	P-box	CCTTTTG	1860	7	-	gibberellin-responsive element
Ann461020.1_BraOIA	CGTCA-motif	CGTCA	998	5	+	cis-acting regulatory element involved in the MeJA-responsiveness
Ann461020.1_BraOIA	TGA-element	AACGAC	1243	6	+	auxin-responsive element
Ann461020.1_BraOIA	ABRE	ACGTG	964	5	-	cis-acting element involved in the abscisic acid responsiveness
Ann461020.1_BraOIA	TGACG-motif	TGACG	998	5	-	cis-acting regulatory element involved in the MeJA-responsiveness
Ann477560.1_BraWTC	GARE-motif	TCTGTTG	1184	7	+	gibberellin-responsive element
Ann477560.1_BraWTC	GARE-motif	TCTGTTG	1481	7	-	gibberellin-responsive element
Ann477560.1_BraWTC	GARE-motif	TCTGTTG	1972	7	+	gibberellin-responsive element
Ann477560.1_BraWTC	TCA-element	CCATCTTTTT	393	9	+	cis-acting element involved in salicylic acid responsiveness
Ann477560.1_BraWTC	TCA-element	CCATCTTTTT	1824	9	+	cis-acting element involved in salicylic acid responsiveness
Ann477560.1_BraWTC	TGACG-motif	TGACG	146	5	-	cis-acting regulatory element involved in the MeJA-responsiveness
Ann477560.1_BraWTC	TGA-element	AACGAC	521	6	+	auxin-responsive element
Ann477560.1_BraWTC	CGTCA-motif	CGTCA	146	5	+	cis-acting regulatory element involved in the MeJA-responsiveness
Ann488040.1_BraWTC	ABRE	AACCCGG	761	7	+	cis-acting element involved in the abscisic acid responsiveness
Ann488040.1_BraWTC	TGA-element	AACGAC	1353	6	+	auxin-responsive element
BAA01g05560.1	TGACG-motif	TGACG	469	5	-	cis-acting regulatory element involved in the MeJA-responsiveness
BAA01g05560.1	TGACG-motif	TGACG	827	5	+	cis-acting regulatory element involved in the MeJA-responsiveness
BAA01g05560.1	TGACG-motif	TGACG	835	5	+	cis-acting regulatory element involved in the MeJA-responsiveness
BAA01g05560.1	ABRE	ACGTG	1185	5	-	cis-acting element involved in the abscisic acid responsiveness
BAA01g05560.1	CGTCA-motif	CGTCA	469	5	+	cis-acting regulatory element involved in the MeJA-responsiveness
BAA01g05560.1	CGTCA-motif	CGTCA	827	5	-	cis-acting regulatory element involved in the MeJA-responsiveness
BAA01g05560.1	CGTCA-motif	CGTCA	835	5	-	cis-acting regulatory element involved in the MeJA-responsiveness
BAA01g05560.1	TGA-box	TGACGTAA	466	8	-	part of an auxin-responsive element
BAA02g10930.1	ABRE	ACGTG	865	5	-	cis-acting element involved in the abscisic acid responsiveness
BAA02g10930.1	TGACG-motif	TGACG	490	5	+	cis-acting regulatory element involved in the MeJA-responsiveness
BAA02g10930.1	TGA-element	AACGAC	546	6	-	auxin-responsive element
BAA02g10930.1	TGA-element	AACGAC	1793	6	-	auxin-responsive element
BAA02g10930.1	CGTCA-motif	CGTCA	490	5	-	cis-acting regulatory element involved in the MeJA-responsiveness
BAA02g10930.1	P-box	CCTTTTG	1859	7	-	gibberellin-responsive element
BAA04g25090.1	ABRE	ACGTG	109	5	+	cis-acting element involved in the abscisic acid responsiveness
BAA04g25090.1	ABRE	ACGTG	329	5	+	cis-acting element involved in the abscisic acid responsiveness
BAA04g25090.1	TGACG-motif	TGACG	743	5	+	cis-acting regulatory element involved in the MeJA-responsiveness
BAA04g25090.1	CGTCA-motif	CGTCA	743	5	-	cis-acting regulatory element involved in the MeJA-responsiveness
BAA05g10670.1	TATC-box	TATCCCA	546	7	+	cis-acting element involved in gibberellin-responsiveness
BAA05g10670.1	CGTCA-motif	CGTCA	865	5	+	cis-acting regulatory element involved in the MeJA-responsiveness
BAA05g10670.1	ABRE	ACGTG	109	5	+	cis-acting element involved in the abscisic acid responsiveness
BAA05g10670.1	ABRE	ACGTG	1821	5	+	cis-acting element involved in the abscisic acid responsiveness
BAA05g10670.1	TGACG-motif	TGACG	865	5	-	cis-acting regulatory element involved in the MeJA-responsiveness
BAA05g10670.1	TCA-element	TCAGAAGAGG	879	9	-	cis-acting element involved in salicylic acid responsiveness
BAA06g02330.1	CGTCA-motif	CGTCA	693	5	+	cis-acting regulatory element involved in the MeJA-responsiveness
BAA06g02330.1	CGTCA-motif	CGTCA	1158	5	-	cis-acting regulatory element involved in the MeJA-responsiveness
BAA06g02330.1	ABRE	ACGTG	136	5	+	cis-acting element involved in the abscisic acid responsiveness
BAA06g02330.1	TGACG-motif	TGACG	693	5	-	cis-acting regulatory element involved in the MeJA-responsiveness
BAA06g02330.1	TGACG-motif	TGACG	1158	5	+	cis-acting regulatory element involved in the MeJA-responsiveness
BAA06g02330.1	P-box	CCTTTTG	378	7	-	gibberellin-responsive element
BAA06g22300.1	TCA-element	CCATCTTTTT	1361	9	-	cis-acting element involved in salicylic acid responsiveness
BAA06g22300.1	TGA-element	AACGAC	1240	6	+	auxin-responsive element
BAA06g22300.1	TGA-element	AACGAC	1944	6	+	auxin-responsive element
BAA08g02290.1	P-box	CCTTTTG	465	7	+	gibberellin-responsive element
BAA08g02290.1	P-box	CCTTTTG	531	7	+	gibberellin-responsive element
BAA08g02290.1	TGACG-motif	TGACG	33	5	+	cis-acting regulatory element involved in the MeJA-responsiveness
BAA08g02290.1	TGACG-motif	TGACG	1431	5	-	cis-acting regulatory element involved in the MeJA-responsiveness
BAA08g02290.1	ABRE	ACGTG	366	5	-	cis-acting element involved in the abscisic acid responsiveness
BAA08g02290.1	ABRE	ACGTG	1211	5	-	cis-acting element involved in the abscisic acid responsiveness
BAA08g02290.1	CGTCA-motif	CGTCA	33	5	-	cis-acting regulatory element involved in the MeJA-responsiveness
BAA08g02290.1	CGTCA-motif	CGTCA	1431	5	+	cis-acting regulatory element involved in the MeJA-responsiveness
BAA08g17080.1	CGTCA-motif	CGTCA	154	5	-	cis-acting regulatory element involved in the MeJA-responsiveness
BAA08g17080.1	TGA-element	AACGAC	960	6	-	auxin-responsive element
BAA08g17080.1	ABRE	ACGTG	151	5	+	cis-acting element involved in the abscisic acid responsiveness
BAA08g17080.1	ABRE	ACGTG	531	5	-	cis-acting element involved in the abscisic acid responsiveness
BAA08g17080.1	TGACG-motif	TGACG	154	5	+	cis-acting regulatory element involved in the MeJA-responsiveness
BAA08g17080.1	TCA-element	CCATCTTTTT	195	9	+	cis-acting element involved in salicylic acid responsiveness
BAA09g35760.1	TCA-element	CCATCTTTTT	358	9	+	cis-acting element involved in salicylic acid responsiveness
BAA09g35760.1	TCA-element	CCATCTTTTT	463	9	+	cis-acting element involved in salicylic acid responsiveness
BAA09g35760.1	TCA-element	CCATCTTTTT	1822	9	+	cis-acting element involved in salicylic acid responsiveness
BAA09g35760.1	GARE-motif	TCTGTTG	1485	7	-	gibberellin-responsive element
BAA09g35760.1	GARE-motif	TCTGTTG	1972	7	+	gibberellin-responsive element
BAA09g35760.1	TGACG-motif	TGACG	111	5	-	cis-acting regulatory element involved in the MeJA-responsiveness
BAA09g35760.1	CGTCA-motif	CGTCA	111	5	+	cis-acting regulatory element involved in the MeJA-responsiveness
BAA10g18520.1	TCA-element	CCATCTTTTT	1765	9	+	cis-acting element involved in salicylic acid responsiveness
BAA10g18520.1	TGACG-motif	TGACG	580	5	+	cis-acting regulatory element involved in the MeJA-responsiveness
BAA10g18520.1	TGACG-motif	TGACG	583	5	-	cis-acting regulatory element involved in the MeJA-responsiveness
BAA10g18520.1	CGTCA-motif	CGTCA	580	5	-	cis-acting regulatory element involved in the MeJA-responsiveness
BAA10g18520.1	CGTCA-motif	CGTCA	583	5	+	cis-acting regulatory element involved in the MeJA-responsiveness
BraA01g005280.4C.1	CGTCA-motif	CGTCA	469	5	+	cis-acting regulatory element involved in the MeJA-responsiveness
BraA01g005280.4C.1	CGTCA-motif	CGTCA	827	5	-	cis-acting regulatory element involved in the MeJA-responsiveness
BraA01g005280.4C.1	CGTCA-motif	CGTCA	835	5	-	cis-acting regulatory element involved in the MeJA-responsiveness
BraA01g005280.4C.1	TGACG-motif	TGACG	469	5	-	cis-acting regulatory element involved in the MeJA-responsiveness
BraA01g005280.4C.1	TGACG-motif	TGACG	827	5	+	cis-acting regulatory element involved in the MeJA-responsiveness
BraA01g005280.4C.1	TGACG-motif	TGACG	835	5	+	cis-acting regulatory element involved in the MeJA-responsiveness
BraA01g005280.4C.1	ABRE	ACGTG	1185	5	-	cis-acting element involved in the abscisic acid responsiveness
BraA01g005280.4C.1	TGA-box	TGACGTAA	466	8	-	part of an auxin-responsive element
BraA02g010380.4C.1	TGACG-motif	TGACG	492	5	+	cis-acting regulatory element involved in the MeJA-responsiveness
BraA02g010380.4C.1	ABRE	ACGTG	867	5	-	cis-acting element involved in the abscisic acid responsiveness
BraA02g010380.4C.1	TGA-element	AACGAC	548	6	-	auxin-responsive element
BraA02g010380.4C.1	TGA-element	AACGAC	1793	6	-	auxin-responsive element
BraA02g010380.4C.1	CGTCA-motif	CGTCA	492	5	-	cis-acting regulatory element involved in the MeJA-responsiveness
BraA02g010380.4C.1	P-box	CCTTTTG	1859	7	-	gibberellin-responsive element
BraA04g027020.4C.1	CGTCA-motif	CGTCA	743	5	-	cis-acting regulatory element involved in the MeJA-responsiveness
BraA04g027020.4C.1	ABRE	ACGTG	109	5	+	cis-acting element involved in the abscisic acid responsiveness
BraA04g027020.4C.1	ABRE	ACGTG	329	5	+	cis-acting element involved in the abscisic acid responsiveness
BraA04g027020.4C.1	TGACG-motif	TGACG	743	5	+	cis-acting regulatory element involved in the MeJA-responsiveness
BraA05g010610.4C.1	TCA-element	TCAGAAGAGG	898	9	-	cis-acting element involved in salicylic acid responsiveness
BraA05g010610.4C.1	ABRE	ACGTG	134	5	+	cis-acting element involved in the abscisic acid responsiveness
BraA05g010610.4C.1	ABRE	ACGTG	1821	5	+	cis-acting element involved in the abscisic acid responsiveness
BraA05g010610.4C.1	TGACG-motif	TGACG	884	5	-	cis-acting regulatory element involved in the MeJA-responsiveness
BraA05g010610.4C.1	CGTCA-motif	CGTCA	884	5	+	cis-acting regulatory element involved in the MeJA-responsiveness
BraA05g010610.4C.1	TATC-box	TATCCCA	571	7	+	cis-acting element involved in gibberellin-responsiveness
BraA06g002280.4C.1	CGTCA-motif	CGTCA	1143	5	-	cis-acting regulatory element involved in the MeJA-responsiveness
BraA06g002280.4C.1	TGACG-motif	TGACG	1143	5	+	cis-acting regulatory element involved in the MeJA-responsiveness
BraA06g002280.4C.1	ABRE	GCAACGTGTC	498	9	+	cis-acting element involved in the abscisic acid responsiveness
BraA06g002280.4C.1	ABRE	CACGTG	500	6	+	cis-acting element involved in the abscisic acid responsiveness
BraA06g002280.4C.1	ABRE	ACGTG	501	5	+	cis-acting element involved in the abscisic acid responsiveness
BraA06g002280.4C.1	ABRE	GCAACGTGTC	724	9	+	cis-acting element involved in the abscisic acid responsiveness
BraA06g002280.4C.1	ABRE	CACGTG	726	6	+	cis-acting element involved in the abscisic acid responsiveness
BraA06g002280.4C.1	ABRE	ACGTG	727	5	+	cis-acting element involved in the abscisic acid responsiveness
BraA06g002280.4C.1	ABRE	GCAACGTGTC	988	9	+	cis-acting element involved in the abscisic acid responsiveness
BraA06g002280.4C.1	ABRE	CACGTG	990	6	+	cis-acting element involved in the abscisic acid responsiveness
BraA06g002280.4C.1	ABRE	ACGTG	991	5	+	cis-acting element involved in the abscisic acid responsiveness
BraA06g002280.4C.1	TCA-element	CCATCTTTTT	306	9	+	cis-acting element involved in salicylic acid responsiveness
BraA06g002280.4C.1	TCA-element	CCATCTTTTT	589	9	+	cis-acting element involved in salicylic acid responsiveness
BraA06g021830.4C.1	TCA-element	CCATCTTTTT	1361	9	-	cis-acting element involved in salicylic acid responsiveness
BraA06g021830.4C.1	TGA-element	AACGAC	1240	6	+	auxin-responsive element
BraA06g021830.4C.1	TGA-element	AACGAC	1944	6	+	auxin-responsive element
BraA08g002340.4C.1	TGACG-motif	TGACG	33	5	+	cis-acting regulatory element involved in the MeJA-responsiveness
BraA08g002340.4C.1	TGACG-motif	TGACG	1431	5	-	cis-acting regulatory element involved in the MeJA-responsiveness
BraA08g002340.4C.1	ABRE	ACGTG	366	5	-	cis-acting element involved in the abscisic acid responsiveness
BraA08g002340.4C.1	ABRE	ACGTG	1211	5	-	cis-acting element involved in the abscisic acid responsiveness
BraA08g002340.4C.1	CGTCA-motif	CGTCA	33	5	-	cis-acting regulatory element involved in the MeJA-responsiveness
BraA08g002340.4C.1	CGTCA-motif	CGTCA	1431	5	+	cis-acting regulatory element involved in the MeJA-responsiveness
BraA08g002340.4C.1	P-box	CCTTTTG	465	7	+	gibberellin-responsive element
BraA08g002340.4C.1	P-box	CCTTTTG	531	7	+	gibberellin-responsive element
BraA08g017590.4C.1	CGTCA-motif	CGTCA	154	5	-	cis-acting regulatory element involved in the MeJA-responsiveness
BraA08g017590.4C.1	TGA-element	AACGAC	960	6	-	auxin-responsive element
BraA08g017590.4C.1	ABRE	ACGTG	151	5	+	cis-acting element involved in the abscisic acid responsiveness
BraA08g017590.4C.1	ABRE	ACGTG	531	5	-	cis-acting element involved in the abscisic acid responsiveness
BraA08g017590.4C.1	TGACG-motif	TGACG	154	5	+	cis-acting regulatory element involved in the MeJA-responsiveness
BraA08g017590.4C.1	TCA-element	CCATCTTTTT	195	9	+	cis-acting element involved in salicylic acid responsiveness
BraA10g018810.4C.1	TCA-element	CCATCTTTTT	1765	9	+	cis-acting element involved in salicylic acid responsiveness
BraA10g018810.4C.1	CGTCA-motif	CGTCA	567	5	-	cis-acting regulatory element involved in the MeJA-responsiveness
BraA10g018810.4C.1	CGTCA-motif	CGTCA	570	5	+	cis-acting regulatory element involved in the MeJA-responsiveness
BraA10g018810.4C.1	TGACG-motif	TGACG	567	5	+	cis-acting regulatory element involved in the MeJA-responsiveness
BraA10g018810.4C.1	TGACG-motif	TGACG	570	5	-	cis-acting regulatory element involved in the MeJA-responsiveness

## Sheet: Supplementary Table S5
Supplementary Table S5: 131 gene IDs used for HD-ZIP protein regulatory network analysis
	Gene ID	Gene name
1	BAA03g27750.1	BaaKNAT1	AT4G08150
2	BAA09g41170.1	BaaKNAT6.1	AT1G23380
3	BAA08g27070.1	BaaKNAT6.2
4	BAA06g27800.1	BaaLOB.1	AT5G63090
5	BAA09g08240.1	BaaLOB.2
6	BAA02g09080.1	BaaHDG8	AT3G03260
7	BAA09g12150.1	BaaPLT3	AT2G18480
8	BAA09g69590.1	BaaETC1	AT1G01380
9	BAA01g38940.1	BaaNAC054	AT3G15170
10	BAA05g03260.1	BaaAGL5	AT2G42830
11	BAA06g46500.1	BaaSAUR15	AT4G38850
12	BAA01g04010.1	BaaSFH1	AT4G34580
13	BAA02g21390.1	BaaKNAT2	AT1G70510
14	BAA08g09020.1	BaaTT2	AT5G35550
15	BAA05g43480.1	BaaHAT5.1	AT3G01470
16	BAA01g47220.1	BaaHAT5.2
17	BAA07g19510.1	BaaHAT5.3
18	BAA01g02550.1	BaaCYP90C1	AT4G36380
19	BAA07g02200.1	BaaHB-21	AT2G18550
20	BAA08g32000.1	BaaLRX1	AT1G12040
21	BAA03g00990.1	BaaRVE4	AT5G02840
22	BAA02g48000.1	BaaHB-53	AT5G66700
23	BAA03g24360.1	BaaARL	AT2G44080
24	BAA08g27250.1	BaaPIN7	AT1G23080
25	BAA02g20460.1	BaaMES15	AT1G69240
26	BAA09g63590.1	BaaDTX31	AT1G12950
27	BAA08g23940.1	BaaGA2OX2.1	AT1G30040
28	BAA07g10300.1	BaaGA2OX2.2
29	BAA02g00410.1	BaaBLH9.1	AT5G02030
30	BAA10g34720.1	BaaBLH9.2
31	BAA05g37140.1	BaaRVE8	AT3G09600
32	BAA02g26630.1	BaaGA2OX1.1	AT1G78440
33	BAA07g41940.1	BaaGA2OX1.2
34	BAA09g09610.1	BaaLBD37	AT5G67420
35	BAA10g22260.1	BaaSAUR21	AT5G18080
36	BAA04g29960.1	BaaNPR5	AT2G41370
37	BAA03g54500.1	BaaGA20OX1	AT4G25420
38	BAA07g36090.1	BaaMYBL2.1	AT1G71030
39	BAA02g21880.1	BaaMYBL2.2
40	BAA02g28040.1	BaaGA3OX2	AT1G80330
41	BAA04g33020.1	BaaCPC	AT2G46410
42	BAA02g06320.1	BaaHAT7
43	BAA06g14970.1	BaaBEE1	AT1G18400
44	BAA01g32920.1	BaaIAA2	AT3G23030
45	BAA02g47460.1	BaaHB-5	AT5G65310
46	BAA09g63020.1	BaaCYP78A5	AT1G13710
47	BAA09g54470.1	BaaIPT3	AT3G63110
48	BAA05g24380.1	BaaIAA7	AT3G23050
49	BAA05g01170.1	BaaHB-7	AT2G46680
50	BAA10g23570.1	BaaKAN1	AT5G16560
51	BAA05g08220.1	BaaAS1	AT2G37630
52	BAA01g01820.1	BaaAP2	AT4G36920
53	BAA06g02330.1	BaaHB-15.1	AT1G52150
54	BAA08g02290.1	BaaHB-15.2
55	BAA09g35760.1	BaaPHV	AT1G30490
56	BAA10g18520.1	BaaREV	AT5G60690
57	BAA05g08560.1	BaaWRKY44	AT2G37260
58	BAA01g05560.1	BaaHB-8.1	AT4G32880
59	BAA08g17080.1	BaaHB-8.2
60	BAA05g10670.1	BaaPHB.1	AT2G34710
61	BAA04g25090.1	BaaPHB.2
62	BAA01g01430.1	BaaSHR	AT4G37650
63	BAA05g02790.1	BaaSPL9	AT2G42200
64	BAA05g41800.1	BaaRGL2	AT3G03450
65	BAA03g11640.1	BaaDOF5.3	AT5G60200
66	BAA02g15820.1	BaaTRY	AT5G53200
67	BAA07g11410.1	BaaAGP31	AT1G28290
68	BAA06g16560.1	BaaARF5.1	AT1G19850
69	BAA08g28570.1	BaaARF5.2
70	BAA02g28010.1	BaaCYCA2-4	AT1G80370
71	BAA05g39700.1	BaaFAF4	AT3G06020
72	BAA09g04130.1	BaaCYP85A2	AT3G30180
73	BAA04g32460.1	BaaGRF9	AT2G45480
74	BAA03g27060.1	BaaGRF1	AT2G22840
75	BAA03g17370.1	BaaF7F1.3	AT2G30820
76	BAA05g05420.1	BaaZPR1	AT2G45450
77	BAA06g43280.1	BaaHDG5.1	AT5G46880
78	BAA09g23490.1	BaaHDG5.2
79	BAA06g00740.1	BaaEIF4A1.1	AT1G54270
80	BAA08g01010.1	BaaEIF4A1.2
81	BAA05g03250.1	BaaPDF1	AT2G42840
82	BAA03g39170.1	BaaIQD26	AT3G16490
83	BAA08g29510.1	BaaHDG12	AT1G17920
84	BAA09g67880.1	BaaHDG2	AT1G05230
85	BAA07g30640.1	BaaBHLH30	AT1G68810
86	BAA03g26080.1	BaaLBD11	AT2G28500
87	BAA03g49270.1	BaaHAT1	AT4G17460
88	BAA02g44530.1	BaaDCR	AT5G23940
89	BAA09g45420.1	BaaZPR4	AT3G52770
90	BAA09g00140.1	BaaYAB3	AT4G00180
91	BAA04g15190.1	BaaK3K3.12	AT5G39220
92	BAA05g11990.1	BaaPXG3	AT2G33380
93	BAA02g21330.1	BaaPERK13	AT1G70450
94	BAA04g14130.1	BaaGL3	AT5G41315
95	BAA04g00670.1	BaaPRP3	AT3G62680
96	BAA09g54520.1	BaaFAP1	AT3G63170
97	BAA06g07920.1	BaaGH3.12	AT1G48670
98	BAA03g63500.1	BaaGRF2-2	AT4G37740
99	BAA07g23190.1	BaaAGL1	AT3G58780
100	BAA09g60760.1	BaaGSTU25	AT1G17180
101	BAA09g23450.1	BaaBHLH28	AT5G46830
102	BAA10g23880.1	BaaCSLA15	AT5G16190
103	BAA02g01110.1	BaaHB-51	AT5G03790
104	BAA09g41200.1	BaaF26F24.22	AT1G23340
105	BAA06g17940.1	BaaEXT3	AT1G21310
106	BAA06g00650.1	BaaDIR20.1	AT1G55210
107	BAA05g17050.1	BaaDIR20.2
108	BAA02g36620.1	BaaHB-17	AT2G01430
109	BAA07g18660.1	BaaF8N16.8	AT2G28790
110	BAA03g15590.1	BaaSPCH	AT5G53210
111	BAA02g45440.1	BaaLFY	AT5G61850
112	BAA06g29920.1	BaaDTX27	AT5G65380
113	BAA03g24840.1	BaaYAB1	AT2G45190
114	BAA09g07220.1	BaaBASL	AT5G60880
115	BAA09g32370.1	BaaEPF2	AT1G34245
116	BAA09g30080.1	BaaASMT	AT4G35160
117	BAA06g09800.1	BaaEXPA7	AT1G12560
118	BAA05g05370.1	BaaLBD19	AT2G45410
119	BAA10g27470.1	BaaHY5	AT5G11260
120	BAA05g30660.1	BaaPLDZETA1	AT3G16785
121	BAA06g38640.1	BaaGL1	AT3G27920
122	BAA04g13010.1	BaaMYB23	AT5G40330
123	BAA01g19320.1	BaaSPL	AT4G27330
124	BAA05g33810.1	BaaMYB5	AT3G13540
125	BAA10g01170.1	BaaHFR1	AT1G02340
126	BAA09g29350.1	BaaTT8	AT4G09820
127	BAA06g00470.1	BaaSCL18	AT1G55580
128	BAA06g01340.1	BaaRHM2	AT1G53500
129	BAA02g17890.1	BaaAS2	AT1G65620
130	BAA07g02780.1	BaaWUS	AT2G17950
131	BAA01g21110.1	BaaHAT4	AT4G16780
